# Supplementary material for: Poly[bis[3,10-bis(2-hydroxyethyl)-1,3,5,8,10,12-hexa­azacyclo­tetra­deca­ne]tetra-μ-cyanido-tetracyanidodicopper(II)molybdenum(IV)] tetra­hydrate]
Source: Acta Crystallogr Sect E Struct Rep Online. 2008 Nov 13;64(Pt 12):m1528. doi: 10.1107/S1600536808036131 (PMC2959912; doi:10.1107/S1600536808036131)
Supplement: Supplementary file 1 [file e-64-m1528-sup1.cif]

##############################################################################
###                                                                        ###
###        Electronic paper (Acta Crystallographica Section E)             ###
###                                                                        ###
##############################################################################
#                                                                            #
# This CIF contains the data in a paper accepted for publication in Acta     #
# Crystallographica Section E. It conforms to the requirements of Notes      #
# for Authors for Section E, and has been peer reviewed under the auspices   #
# of the IUCr Commission on Journals.                                        #
#                                                                            #
# Full details of the Crystallographic Information File format               #
# are given in the paper "The Crystallographic Information File (CIF):       #
# a New Standard Archive File for Crystallography" by S. R. Hall, F. H.      #
# Allen and I. D. Brown [Acta Cryst. (1991), A47, 655-685].                  #
#                                                                            #
# The current version of the core CIF dictionary is obtainable from          #
# ftp://ftp.iucr.org/pub/cif_core.dic. The current version number is 2.4.    #
#                                                                            #
# Software is freely available for graphical display of the structure(s) in  #
# this CIF.  For information consult the CIF home page http://www.iucr.org/  #
# cif/home.html                                                              #
#                                                                            #
# This file may be used for bona fide research purposes within the           #
# scientific community so long as proper attribution is given to the journal # 
# article from which it was obtained.                                        #
#                                                                            #
##############################################################################
                                             
data_I
_audit_creation_method     SHELXL-97
_chemical_name_systematic
;
Poly[[bis[3,10-bis(2-hydroxyethyl)-1,3,5,8,10,12-hexaazacyclotetradecane]tetra-
\m-cyanido-tetracyanidodicopper(II)molybdenum(IV)] tetrahydrate]
;
_chemical_name_common     ?
_chemical_formula_moiety     'C32 H60 Cu2 Mo N20 O4, 4(H2 O)'
_chemical_formula_sum     'C32 H68 Cu2 Mo N20 O8'
_chemical_formula_iupac     '[Cu2 Mo (C N)8 (C12 H30 N6 O2)2], 4H2 O'
_chemical_formula_weight     1084.08
_chemical_melting_point     ?
_symmetry_cell_setting     'Tetragonal'
_symmetry_space_group_name_H-M     'I 41/a'
_symmetry_space_group_name_Hall     '-I 4ad'
loop_
    _symmetry_equiv_pos_as_xyz
    'x, y, z'
    '-y+3/4, x+1/4, z+1/4'
    '-x, -y+1/2, z'
    'y+1/4, -x+1/4, z+1/4'
    'x+1/2, y+1/2, z+1/2'
    '-y+5/4, x+3/4, z+3/4'
    '-x+1/2, -y+1, z+1/2'
    'y+3/4, -x+3/4, z+3/4'
    '-x, -y, -z'
    'y-3/4, -x-1/4, -z-1/4'
    'x, y-1/2, -z'
    '-y-1/4, x-1/4, -z-1/4'
    '-x+1/2, -y+1/2, -z+1/2'
    'y-1/4, -x+1/4, -z+1/4'
    'x+1/2, y, -z+1/2'
    '-y+1/4, x+1/4, -z+1/4'
_cell_length_a     20.0707(10)
_cell_length_b     20.0707(10)
_cell_length_c     15.4380(17)
_cell_angle_alpha     90.00
_cell_angle_beta     90.00
_cell_angle_gamma     90.00
_cell_volume     6218.9(8)
_cell_formula_units_Z     4
_cell_measurement_reflns_used     3093
_cell_measurement_theta_min     2.63
_cell_measurement_theta_max     21.17
_cell_measurement_temperature     293(2)
_exptl_crystal_description     block
_exptl_crystal_colour     brown
_exptl_crystal_size_max     0.32
_exptl_crystal_size_mid     0.28
_exptl_crystal_size_min     0.26
_exptl_crystal_density_diffrn     1.158
_exptl_crystal_density_meas     ?
_exptl_crystal_density_method     'not measured'
_exptl_crystal_F_000     2256
_exptl_absorpt_coefficient_mu     0.928
_exptl_absorpt_correction_type     'multi-scan'
_exptl_absorpt_process_details     '(SADABS; Bruker, 2002)'
_exptl_absorpt_correction_T_min     0.75
_exptl_absorpt_correction_T_max     0.79
_exptl_special_details
;
;
_diffrn_ambient_temperature     293(2)
_diffrn_radiation_type     'MoK\a'
_diffrn_radiation_wavelength     0.71073
_diffrn_radiation_source     'sealed tube'
_diffrn_radiation_monochromator     'graphite'
_diffrn_measurement_device_type     'Bruker SMART APEXII'
_diffrn_measurement_method     'phi and omega scans'
_diffrn_detector_area_resol_mean     ?
_diffrn_reflns_number     16289
_diffrn_reflns_av_R_equivalents     0.0584
_diffrn_reflns_av_sigmaI/netI     0.0428
_diffrn_reflns_theta_min     1.66
_diffrn_reflns_theta_max     25.99
_diffrn_reflns_theta_full     25.99
_diffrn_measured_fraction_theta_max     1.000
_diffrn_measured_fraction_theta_full     1.000
_diffrn_reflns_limit_h_min     -24
_diffrn_reflns_limit_h_max     24
_diffrn_reflns_limit_k_min     -19
_diffrn_reflns_limit_k_max     24
_diffrn_reflns_limit_l_min     -16
_diffrn_reflns_limit_l_max     19
_diffrn_standards_number     ?
_diffrn_standards_interval_count     ?
_diffrn_standards_interval_time     ?
_diffrn_standards_decay_%     ?
_refine_special_details
;
Refinement of <i>F</i>^2^ against ALL reflections. The weighted <i>R</i>-factor
<i>wR</i> and goodness of fit <i>S</i> are based on <i>F</i>^2^, conventional
<i>R</i>-factors <i>R</i> are based on <i>F</i>, with <i>F</i> set to zero for
negative <i>F</i>^2^. The threshold expression of <i>F</i>^2^ >
\s(<i>F</i>^2^) is used only for calculating <i>R</i>-factors(gt) <i>etc</i>.
and is not relevant to the choice of reflections for refinement.
<i>R</i>-factors based on <i>F</i>^2^ are statistically about twice as large
as those based on <i>F</i>, and <i>R</i>- factors based on ALL data will be
even larger.
;
_reflns_number_total     3053
_reflns_number_gt     2459
_reflns_threshold_expression     >2sigma(I)
_refine_ls_structure_factor_coef     Fsqd
_refine_ls_matrix_type     full
_refine_ls_R_factor_all     0.0580
_refine_ls_R_factor_gt     0.0433
_refine_ls_wR_factor_gt     0.1034
_refine_ls_wR_factor_ref     0.1028
_refine_ls_goodness_of_fit_ref     1.057
_refine_ls_restrained_S_all     1.057
_refine_ls_number_reflns     3053
_refine_ls_number_parameters     165
_refine_ls_number_restraints     1
_refine_ls_hydrogen_treatment     constr
_refine_ls_weighting_scheme     calc
_refine_ls_weighting_details
         'calc w=1/[\s^2^(Fo^2^)+(0.0515P)^2^+3.1936P] where P=(Fo^2^+2Fc^2^)/3'
_atom_sites_solution_hydrogens     geom
_atom_sites_solution_primary     direct
_atom_sites_solution_secondary     difmap
_refine_ls_shift/su_max     0.000
_refine_ls_shift/su_mean     0.000
_refine_diff_density_max     0.227
_refine_diff_density_min     -0.380
_refine_ls_extinction_method     none
_refine_ls_extinction_coef     ?
loop_
    _atom_type_symbol
    _atom_type_description
    _atom_type_scat_dispersion_real
    _atom_type_scat_dispersion_imag
    _atom_type_scat_source
    'C' 'C' 0.0033 0.0016
                         'International Tables Vol C Tables 4.2.6.8 and 6.1.1.4'
    'H' 'H' 0.0000 0.0000
                         'International Tables Vol C Tables 4.2.6.8 and 6.1.1.4'
    'N' 'N' 0.0061 0.0033
                         'International Tables Vol C Tables 4.2.6.8 and 6.1.1.4'
    'O' 'O' 0.0106 0.0060
                         'International Tables Vol C Tables 4.2.6.8 and 6.1.1.4'
    'Cu' 'Cu' 0.3201 1.2651
                         'International Tables Vol C Tables 4.2.6.8 and 6.1.1.4'
    'Mo' 'Mo' -1.6832 0.6857
                         'International Tables Vol C Tables 4.2.6.8 and 6.1.1.4'
_computing_data_collection     'APEX2 (Bruker, 2004)'
_computing_cell_refinement     'SMART (Bruker, 2004)'
_computing_data_reduction     'SAINT (Bruker, 2004)'
_computing_structure_solution     'SHELXS97  (Sheldrick, 2008)'
_computing_structure_refinement     'SHELXL97  (Sheldrick, 2008)'
_computing_molecular_graphics     'SHELXTL (Sheldrick, 2008)'
_computing_publication_material     'SHELXTL (Sheldrick, 2008)'
loop_
    _atom_site_type_symbol
    _atom_site_label
    _atom_site_fract_x
    _atom_site_fract_y
    _atom_site_fract_z
    _atom_site_U_iso_or_equiv
    _atom_site_adp_type
    _atom_site_calc_flag
    _atom_site_refinement_flags
    _atom_site_occupancy
    _atom_site_disorder_assembly
    _atom_site_disorder_group
    C C1 0.96688(13) 0.34611(15) 0.08263(19) 0.0392(6) Uani d . 1 . .
    C C2 1.06251(16) 0.27104(17) 0.0121(2) 0.0485(7) Uani d . 1 . .
    C C3 0.86789(19) 0.5451(2) 0.0135(2) 0.0615(9) Uani d . 1 . .
    H H3A 0.8364 0.5817 0.0269 0.074 Uiso calc R 1 . .
    H H3B 0.8476 0.5025 0.0322 0.074 Uiso calc R 1 . .
    C C4 0.92199(19) 0.5426(2) 0.1513(2) 0.0610(9) Uani d . 1 . .
    H H4A 0.8863 0.5716 0.1746 0.073 Uiso calc R 1 . .
    H H4B 0.9081 0.4957 0.1597 0.073 Uiso calc R 1 . .
    C C5 1.0360(2) 0.5073(2) 0.1850(2) 0.0627(10) Uani d . 1 . .
    H H5A 1.0195 0.4618 0.1971 0.075 Uiso calc R 1 . .
    H H5B 1.0715 0.5172 0.2277 0.075 Uiso calc R 1 . .
    C C6 1.1181(2) 0.4567(2) 0.0813(2) 0.0649(10) Uani d . 1 . .
    H H6A 1.1023 0.4126 0.1013 0.078 Uiso calc R 1 . .
    H H6B 1.1591 0.4682 0.1137 0.078 Uiso calc R 1 . .
    C C7 0.99694(18) 0.62268(18) 0.2106(2) 0.0570(9) Uani d . 1 . .
    H H7A 0.9623 0.6491 0.1805 0.068 Uiso calc R 1 . .
    H H7B 1.0397 0.6317 0.1808 0.068 Uiso calc R 1 . .
    C C8 1.0028(2) 0.6495(2) 0.3018(3) 0.0694(11) Uani d . 1 . .
    H H8A 1.0505 0.6519 0.3175 0.083 Uiso calc R 1 . .
    H H8B 0.9848 0.6954 0.3030 0.083 Uiso calc R 1 . .
    Cu Cu2 1.0000 0.5000 0.0000 0.04929(18) Uani d S 1 . .
    Mo Mo1 1.0000 0.2500 0.1250 0.03165(14) Uani d S 1 . .
    N N1 0.94948(13) 0.39753(13) 0.05790(17) 0.0467(6) Uani d . 1 . .
    N N2 1.09533(14) 0.28414(15) -0.04505(19) 0.0554(7) Uani d . 1 . .
    N N3 0.92993(13) 0.55566(15) 0.05812(19) 0.0539(7) Uani d . 1 . .
    H H3C 0.9417 0.6002 0.0514 0.065 Uiso calc R 1 . .
    N N4 0.98158(17) 0.55421(16) 0.1980(3) 0.0737(9) Uani d . 1 . .
    N N5 1.06603(14) 0.50813(15) 0.09613(16) 0.0500(7) Uani d . 1 . .
    H H5C 1.0866 0.5493 0.0896 0.060 Uiso calc R 1 . .
    O O1 0.9722(2) 0.6148(2) 0.3594(3) 0.1107(12) Uani d . 1 . .
    H H1C 0.9917 0.5774 0.3651 0.133 Uiso d R 1 . .
    O O2 0.1088(4) 0.4119(4) 0.3446(5) 0.072(3) Uani d P 0.340(7) . .
    H H2A 0.0857 0.4473 0.3454 0.087 Uiso d PR 0.340(7) . .
    H H2B 0.0994 0.3893 0.3896 0.087 Uiso d PR 0.340(7) . .
    O O3 0.2794(8) 0.5343(7) 0.0656(10) 0.088(6) Uani d P 0.215(7) . .
    H H3D 0.2957 0.5708 0.0836 0.105 Uiso d PR 0.215(7) . .
    H H3E 0.3107 0.5076 0.0526 0.105 Uiso d PR 0.215(7) . .
    O O4 0.2103(3) 0.2935(3) 0.8613(3) 0.065(2) Uani d P 0.445(7) . .
    H H4D 0.1814 0.3166 0.8882 0.078 Uiso d PR 0.445(7) . .
    H H4E 0.1970 0.2534 0.8577 0.078 Uiso d PR 0.445(7) . .
loop_
    _atom_site_aniso_label
    _atom_site_aniso_U_11
    _atom_site_aniso_U_22
    _atom_site_aniso_U_33
    _atom_site_aniso_U_12
    _atom_site_aniso_U_13
    _atom_site_aniso_U_23
    C1 0.0211(12) 0.0461(17) 0.0503(17) 0.0025(11) -0.0005(11) 0.0068(13)
    C2 0.0437(17) 0.0534(19) 0.0485(18) -0.0006(14) 0.0066(14) -0.0020(15)
    C3 0.058(2) 0.064(2) 0.063(2) -0.0125(18) -0.0127(17) 0.0055(18)
    C4 0.058(2) 0.083(3) 0.0428(19) -0.0050(19) 0.0110(15) 0.0042(17)
    C5 0.068(2) 0.079(3) 0.0419(18) 0.0000(19) -0.0184(17) -0.0064(17)
    C6 0.072(2) 0.079(3) 0.044(2) -0.007(2) -0.0283(18) 0.0000(17)
    C7 0.060(2) 0.056(2) 0.0550(19) -0.0147(16) 0.0152(16) -0.0383(16)
    C8 0.071(2) 0.068(2) 0.069(3) -0.003(2) 0.019(2) -0.024(2)
    Cu2 0.0514(3) 0.0560(3) 0.0405(3) -0.0020(3) -0.0059(2) 0.0008(2)
    Mo1 0.01805(15) 0.01805(15) 0.0589(3) 0.000 0.000 0.000
    N1 0.0459(14) 0.0452(14) 0.0490(15) 0.0031(11) -0.0036(12) 0.0120(12)
    N2 0.0549(17) 0.0586(17) 0.0528(17) -0.0083(14) 0.0019(14) 0.0287(14)
    N3 0.0405(14) 0.0671(18) 0.0540(16) 0.0017(13) 0.0018(12) 0.0123(14)
    N4 0.071(2) 0.0478(18) 0.103(3) -0.0030(15) 0.018(2) -0.0012(17)
    N5 0.0521(16) 0.0572(17) 0.0406(14) 0.0061(13) -0.0163(12) -0.0079(12)
    O1 0.115(3) 0.113(3) 0.104(3) 0.004(2) 0.011(2) 0.006(2)
    O2 0.060(5) 0.092(6) 0.065(5) 0.023(4) -0.024(4) -0.028(4)
    O3 0.097(11) 0.063(8) 0.103(11) -0.006(7) 0.041(9) -0.006(8)
    O4 0.064(4) 0.091(5) 0.041(3) -0.014(3) 0.016(2) 0.009(3)
_geom_special_details
;
 All esds (except the esd in the dihedral angle between two l.s. planes)
 are estimated using the full covariance matrix.  The cell esds are taken
 into account individually in the estimation of esds in distances, angles
 and torsion angles; correlations between esds in cell parameters are only
 used when they are defined by crystal symmetry.  An approximate (isotropic)
 treatment of cell esds is used for estimating esds involving l.s. planes.
;
loop_
    _geom_bond_atom_site_label_1
    _geom_bond_atom_site_label_2
    _geom_bond_site_symmetry_2
    _geom_bond_distance
    _geom_bond_publ_flag
    C1 N1 . 1.154(4) ?
    C1 Mo1 . 2.143(3) ?
    C2 N2 . 1.132(4) ?
    C2 Mo1 . 2.188(3) ?
    C3 N3 . 1.439(4) ?
    C3 C6 9_765 1.490(5) ?
    C3 H3A . 0.9900 ?
    C3 H3B . 0.9900 ?
    C4 N4 . 1.416(5) ?
    C4 N3 . 1.470(5) ?
    C4 H4A . 0.9900 ?
    C4 H4B . 0.9900 ?
    C5 N4 . 1.457(5) ?
    C5 N5 . 1.499(5) ?
    C5 H5A . 0.9900 ?
    C5 H5B . 0.9900 ?
    C6 N5 . 1.487(5) ?
    C6 C3 9_765 1.490(5) ?
    C6 H6A . 0.9900 ?
    C6 H6B . 0.9900 ?
    C7 N4 . 1.422(4) ?
    C7 C8 . 1.512(5) ?
    C7 H7A . 0.9900 ?
    C7 H7B . 0.9900 ?
    C8 O1 . 1.285(5) ?
    C8 H8A . 0.9900 ?
    C8 H8B . 0.9900 ?
    Cu2 N5 9_765 1.996(2) ?
    Cu2 N5 . 1.996(2) ?
    Cu2 N3 . 2.008(3) ?
    Cu2 N3 9_765 2.008(3) ?
    Cu2 N1 9_765 2.461(3) ?
    Cu2 N1 . 2.461(3) ?
    Mo1 C1 3_755 2.143(3) ?
    Mo1 C1 16_645 2.143(3) ?
    Mo1 C1 14_665 2.143(3) ?
    Mo1 C2 16_645 2.188(3) ?
    Mo1 C2 14_665 2.188(3) ?
    Mo1 C2 3_755 2.188(3) ?
    N3 H3C . 0.9300 ?
    N5 H5C . 0.9300 ?
    O1 H1C . 0.8501 ?
    O2 H2A . 0.8500 ?
    O2 H2B . 0.8500 ?
    O3 H3D . 0.8500 ?
    O3 H3E . 0.8500 ?
    O4 H4D . 0.8498 ?
    O4 H4E . 0.8498 ?
loop_
    _geom_angle_atom_site_label_1
    _geom_angle_atom_site_label_2
    _geom_angle_atom_site_label_3
    _geom_angle_site_symmetry_1
    _geom_angle_site_symmetry_3
    _geom_angle
    _geom_angle_publ_flag
    N1 C1 Mo1 . . 178.4(3) ?
    N2 C2 Mo1 . . 177.5(3) ?
    N3 C3 C6 . 9_765 108.1(3) ?
    N3 C3 H3A . . 110.1 ?
    C6 C3 H3A 9_765 . 110.1 ?
    N3 C3 H3B . . 110.1 ?
    C6 C3 H3B 9_765 . 110.1 ?
    H3A C3 H3B . . 108.4 ?
    N4 C4 N3 . . 112.2(3) ?
    N4 C4 H4A . . 109.2 ?
    N3 C4 H4A . . 109.2 ?
    N4 C4 H4B . . 109.2 ?
    N3 C4 H4B . . 109.2 ?
    H4A C4 H4B . . 107.9 ?
    N4 C5 N5 . . 114.8(3) ?
    N4 C5 H5A . . 108.6 ?
    N5 C5 H5A . . 108.6 ?
    N4 C5 H5B . . 108.6 ?
    N5 C5 H5B . . 108.6 ?
    H5A C5 H5B . . 107.5 ?
    N5 C6 C3 . 9_765 107.5(3) ?
    N5 C6 H6A . . 110.2 ?
    C3 C6 H6A 9_765 . 110.2 ?
    N5 C6 H6B . . 110.2 ?
    C3 C6 H6B 9_765 . 110.2 ?
    H6A C6 H6B . . 108.5 ?
    N4 C7 C8 . . 119.2(4) ?
    N4 C7 H7A . . 107.5 ?
    C8 C7 H7A . . 107.5 ?
    N4 C7 H7B . . 107.5 ?
    C8 C7 H7B . . 107.5 ?
    H7A C7 H7B . . 107.0 ?
    O1 C8 C7 . . 114.5(4) ?
    O1 C8 H8A . . 108.6 ?
    C7 C8 H8A . . 108.6 ?
    O1 C8 H8B . . 108.6 ?
    C7 C8 H8B . . 108.6 ?
    H8A C8 H8B . . 107.6 ?
    N5 Cu2 N5 9_765 . 180.0 ?
    N5 Cu2 N3 9_765 . 84.99(12) ?
    N5 Cu2 N3 . . 95.01(12) ?
    N5 Cu2 N3 9_765 9_765 95.01(12) ?
    N5 Cu2 N3 . 9_765 84.99(12) ?
    N3 Cu2 N3 . 9_765 180.0 ?
    N5 Cu2 N1 9_765 9_765 94.12(11) ?
    N5 Cu2 N1 . 9_765 85.88(11) ?
    N3 Cu2 N1 . 9_765 89.19(10) ?
    N3 Cu2 N1 9_765 9_765 90.81(10) ?
    N5 Cu2 N1 9_765 . 85.88(11) ?
    N5 Cu2 N1 . . 94.12(11) ?
    N3 Cu2 N1 . . 90.81(10) ?
    N3 Cu2 N1 9_765 . 89.19(10) ?
    N1 Cu2 N1 9_765 . 180.00(11) ?
    C1 Mo1 C1 3_755 16_645 95.35(5) ?
    C1 Mo1 C1 3_755 . 144.45(16) ?
    C1 Mo1 C1 16_645 . 95.35(5) ?
    C1 Mo1 C1 3_755 14_665 95.35(5) ?
    C1 Mo1 C1 16_645 14_665 144.45(16) ?
    C1 Mo1 C1 . 14_665 95.35(5) ?
    C1 Mo1 C2 3_755 16_645 145.00(12) ?
    C1 Mo1 C2 16_645 16_645 76.18(12) ?
    C1 Mo1 C2 . 16_645 70.56(12) ?
    C1 Mo1 C2 14_665 16_645 75.69(12) ?
    C1 Mo1 C2 3_755 14_665 70.56(12) ?
    C1 Mo1 C2 16_645 14_665 75.69(12) ?
    C1 Mo1 C2 . 14_665 144.99(12) ?
    C1 Mo1 C2 14_665 14_665 76.18(12) ?
    C2 Mo1 C2 16_645 14_665 74.44(17) ?
    C1 Mo1 C2 3_755 . 75.69(12) ?
    C1 Mo1 C2 16_645 . 144.99(12) ?
    C1 Mo1 C2 . . 76.17(12) ?
    C1 Mo1 C2 14_665 . 70.55(12) ?
    C2 Mo1 C2 16_645 . 129.35(11) ?
    C2 Mo1 C2 14_665 . 129.35(11) ?
    C1 Mo1 C2 3_755 3_755 76.17(12) ?
    C1 Mo1 C2 16_645 3_755 70.55(12) ?
    C1 Mo1 C2 . 3_755 75.69(12) ?
    C1 Mo1 C2 14_665 3_755 144.99(12) ?
    C2 Mo1 C2 16_645 3_755 129.36(11) ?
    C2 Mo1 C2 14_665 3_755 129.35(11) ?
    C2 Mo1 C2 . 3_755 74.44(17) ?
    C1 N1 Cu2 . . 137.9(2) ?
    C3 N3 C4 . . 110.4(3) ?
    C3 N3 Cu2 . . 108.1(2) ?
    C4 N3 Cu2 . . 114.4(2) ?
    C3 N3 H3C . . 107.9 ?
    C4 N3 H3C . . 107.9 ?
    Cu2 N3 H3C . . 107.9 ?
    C4 N4 C7 . . 114.3(3) ?
    C4 N4 C5 . . 117.2(3) ?
    C7 N4 C5 . . 118.8(3) ?
    C6 N5 C5 . . 114.6(3) ?
    C6 N5 Cu2 . . 107.20(19) ?
    C5 N5 Cu2 . . 114.4(2) ?
    C6 N5 H5C . . 106.7 ?
    C5 N5 H5C . . 106.7 ?
    Cu2 N5 H5C . . 106.7 ?
    C8 O1 H1C . . 109.3 ?
    H2A O2 H2B . . 108.2 ?
    H3D O3 H3E . . 109.5 ?
    H4D O4 H4E . . 109.5 ?
loop_
    _geom_torsion_atom_site_label_1
    _geom_torsion_atom_site_label_2
    _geom_torsion_atom_site_label_3
    _geom_torsion_atom_site_label_4
    _geom_torsion_site_symmetry_1
    _geom_torsion_site_symmetry_2
    _geom_torsion_site_symmetry_3
    _geom_torsion_site_symmetry_4
    _geom_torsion
    _geom_torsion_publ_flag
    N4 C7 C8 O1 . . . . -22.2(6) ?
    N5 Cu2 N1 C1 9_765 . . . 129.7(4) ?
    N5 Cu2 N1 C1 . . . . -50.3(4) ?
    N3 Cu2 N1 C1 . . . . -145.4(4) ?
    N3 Cu2 N1 C1 9_765 . . . 34.6(4) ?
    C6 C3 N3 C4 9_765 . . . -166.9(3) ?
    C6 C3 N3 Cu2 9_765 . . . -41.1(3) ?
    N4 C4 N3 C3 . . . . -178.4(3) ?
    N4 C4 N3 Cu2 . . . . 59.5(4) ?
    N5 Cu2 N3 C3 9_765 . . . 14.8(2) ?
    N5 Cu2 N3 C3 . . . . -165.2(2) ?
    N1 Cu2 N3 C3 9_765 . . . 109.0(2) ?
    N1 Cu2 N3 C3 . . . . -71.0(2) ?
    N5 Cu2 N3 C4 9_765 . . . 138.2(3) ?
    N5 Cu2 N3 C4 . . . . -41.8(3) ?
    N1 Cu2 N3 C4 9_765 . . . -127.6(2) ?
    N1 Cu2 N3 C4 . . . . 52.4(2) ?
    N3 C4 N4 C7 . . . . 75.0(4) ?
    N3 C4 N4 C5 . . . . -70.7(4) ?
    C8 C7 N4 C4 . . . . 120.0(4) ?
    C8 C7 N4 C5 . . . . -94.9(4) ?
    N5 C5 N4 C4 . . . . 66.8(4) ?
    N5 C5 N4 C7 . . . . -77.3(4) ?
    C3 C6 N5 C5 9_765 . . . 168.3(3) ?
    C3 C6 N5 Cu2 9_765 . . . 40.2(3) ?
    N4 C5 N5 C6 . . . . -175.7(3) ?
    N4 C5 N5 Cu2 . . . . -51.3(4) ?
    N3 Cu2 N5 C6 . . . . 165.6(2) ?
    N3 Cu2 N5 C6 9_765 . . . -14.4(2) ?
    N1 Cu2 N5 C6 9_765 . . . -105.5(2) ?
    N1 Cu2 N5 C6 . . . . 74.5(2) ?
    N3 Cu2 N5 C5 . . . . 37.4(3) ?
    N3 Cu2 N5 C5 9_765 . . . -142.6(3) ?
    N1 Cu2 N5 C5 9_765 . . . 126.3(3) ?
    N1 Cu2 N5 C5 . . . . -53.7(3) ?
loop_
    _geom_hbond_atom_site_label_D
    _geom_hbond_atom_site_label_H
    _geom_hbond_atom_site_label_A
    _geom_hbond_site_symmetry_A
    _geom_hbond_distance_DH
    _geom_hbond_distance_HA
    _geom_hbond_distance_DA
    _geom_hbond_angle_DHA
    N3 H3C N2 9_765 0.93 2.44 3.261(4) 147.3
    N5 H5C O2 8_554 0.93 2.38 3.291(8) 164.9
    O1 H1C O4 16_656 0.85 2.48 3.149(7) 136.0
    O4 H4D N2 1_456 0.85 2.11 2.729(6) 128.9
    O4 H4E O2 14_556 0.85 2.47 3.279(9) 158.9
data_New_Global_Publ_Block
_journal_date_recd_electronic     2008-10-11
_journal_date_accepted     2008-11-04
_journal_name_full     'Acta Crystallographica, Section E'
_journal_year     2008
_journal_volume     64
_journal_issue     12
_journal_page_first     m1528
_journal_page_last     m1528
_journal_paper_category     QM
_journal_coeditor_code     PV2114
_publ_contact_author_name     'Ai-Hua Yuan'
_publ_contact_author_address
;
School of Materials Science and Engineering, Jiangsu University of Science and
 Technology, Zhenjiang 212003, P R China
;
_publ_contact_author_email     'aihuayuan@163.com'
_publ_contact_author_fax     ?
_publ_contact_author_phone     ?
_publ_section_title
;\
Poly[[bis[3,10-bis(2-hydroxyethyl)-1,3,5,8,10,12-hexaazacyclotetradecane]tetra-\
\m-cyanido-tetracyanidodicopper(II)molybdenum(IV)] tetrahydrate]
;
loop_
    _publ_author_name
    _publ_author_footnote
    _publ_author_address
    'Zhou, Hu' .
;
School of Materials Science and Engineering,
Jiangsu University of Science and Technology,
Zhenjiang 212003, People's Republic of China
;
    'Chen, Ying-Ying' .
;
School of Materials Science and Engineering,
Jiangsu University of Science and Technology,
Zhenjiang 212003, People's Republic of China
;
    'Liu, Wen-Yan' .
;
School of Materials Science and Engineering,
Jiangsu University of Science and Technology,
Zhenjiang 212003, People's Republic of China
;
    'Yuan, Ai-Hua' .
;
School  of Materials Science and Engineering,
Jiangsu University of Science and Technology,
Zhenjiang 212003, People's Republic of China
;
_publ_section_synopsis     .
