# Supplementary material for: Poly[bis[3,10-bis(2-hydroxyethyl)-1,3,5,8,10,12-hexa­azacyclo­tetra­deca­ne]tetra-μ-cyanido-tetracyanidodicopper(II)molybdenum(IV)] tetra­hydrate]
Source: Acta Crystallogr Sect E Struct Rep Online. 2008 Nov 13;64(Pt 12):m1528. doi: 10.1107/S1600536808036131 (PMC2959912; doi:10.1107/S1600536808036131)
Supplement: Supplementary file 2 [file e-64-m1528-Isup2.hkl]

# 
# h,k,l, Fc-squared, Fo-squared, sigma(Fo-squared) and status flag 
# 
data_I
_shelx_title ' 50402Am in I4(1)/a' 
_shelx_refln_list_code          4 
_shelx_F_calc_maximum      474.60 
_exptl_crystal_F_000      2256.00 
_reflns_d_resolution_high  0.8108 
 
loop_ 
 _symmetry_equiv_pos_as_xyz 
 'x, y, z' 
 '-y+3/4, x+1/4, z+1/4' 
 '-x+1/2, -y, z+1/2' 
 'y+3/4, -x+3/4, z+3/4' 
 'x+1/2, y+1/2, z+1/2' 
 '-y+5/4, x+3/4, z+3/4' 
 '-x+1, -y+1/2, z+1' 
 'y+5/4, -x+5/4, z+5/4' 
 '-x, -y, -z' 
 'y-3/4, -x-1/4, -z-1/4' 
 'x-1/2, y, -z-1/2' 
 '-y-3/4, x-3/4, -z-3/4' 
 '-x+1/2, -y+1/2, -z+1/2' 
 'y-1/4, -x+1/4, -z+1/4' 
 'x, y+1/2, -z' 
 '-y-1/4, x-1/4, -z-1/4' 
 
_cell_length_a    20.0707 
_cell_length_b    20.0707 
_cell_length_c    15.4380 
_cell_angle_alpha  90.000 
_cell_angle_beta   90.000 
_cell_angle_gamma  90.000 
 
_shelx_F_squared_multiplier     1.000 
 
loop_ 
 _refln_index_h 
 _refln_index_k 
 _refln_index_l 
 _refln_F_squared_calc 
 _refln_F_squared_meas 
 _refln_F_squared_sigma 
 _refln_observed_status 
   0   2   0   159804.14   157892.25   1278.33 o 
   2   2   0   101166.09   101495.38    768.07 o 
  -2   4   0      964.16     1130.77    156.70 o 
   0   4   0   225246.06   216804.05   1440.66 o 
   2   4   0    57686.88    56505.84   1819.83 o 
   4   4   0     1886.73     2911.25    628.38 o 
  -4   6   0       34.24     1134.56    428.40 o 
  -2   6   0    29000.93    34341.94   1697.46 o 
   0   6   0     9709.86     9870.26    306.26 o 
   2   6   0    59100.34    56826.96    776.76 o 
   4   6   0    10281.20    10463.18    182.87 o 
   6   6   0    11706.64    11723.63    764.33 o 
  -6   8   0    36856.13    35282.45    298.20 o 
  -4   8   0   114512.66   112389.57   1048.08 o 
  -2   8   0    59271.34    55481.23    809.02 o 
   0   8   0    76887.27    71869.39    883.15 o 
   2   8   0    17197.42    18375.68    129.16 o 
   4   8   0    39067.79    38504.77    424.56 o 
   6   8   0     3739.33     4072.89    211.89 o 
   8   8   0    30315.02    29753.07    526.30 o 
  -8  10   0    10019.07    11256.14    464.17 o 
  -6  10   0      182.37      950.23    277.32 o 
  -4  10   0    20715.50    20905.22    185.55 o 
  -2  10   0     1496.09     1878.95    374.80 o 
   0  10   0    19488.33    19587.49    241.05 o 
   2  10   0      409.68      388.09     71.55 o 
   4  10   0     1734.97     1960.53    139.20 o 
   6  10   0      243.59      600.88    196.11 o 
   8  10   0    12923.17    12702.99    368.20 o 
  10  10   0      442.21      428.38     34.82 o 
 -10  12   0      737.51      630.22    122.01 o 
  -8  12   0    11505.24    11182.21    832.79 o 
  -6  12   0    14141.79    13431.39    627.21 o 
  -4  12   0    74435.52    73502.53   1590.53 o 
  -2  12   0    12228.84    12727.91    247.50 o 
   0  12   0    18527.74    17052.62    566.45 o 
   2  12   0     4219.19     4031.09    102.65 o 
   4  12   0    20524.67    20831.26    362.16 o 
   6  12   0     3280.22     3021.81    108.31 o 
   8  12   0    25985.89    25649.43    556.36 o 
  10  12   0     7348.02     7427.32    603.21 o 
  12  12   0    11140.35    12215.42    838.87 o 
 -12  14   0     2069.53     1798.21    392.96 o 
 -10  14   0       68.02      179.62     83.50 o 
  -8  14   0     1334.98     1456.22    315.42 o 
  -6  14   0      183.92      204.79    112.54 o 
  -4  14   0     5823.48     6060.64    223.17 o 
  -2  14   0     7056.02     6976.73    114.93 o 
   0  14   0     9540.86     9130.18     93.43 o 
   2  14   0      461.09      514.66    232.08 o 
   4  14   0    14467.88    14891.66    256.85 o 
   6  14   0      853.55      843.99    112.66 o 
   8  14   0    11647.82    10878.69    234.25 o 
  10  14   0     1271.08     1381.96    475.77 o 
  12  14   0      827.94     1272.01    290.45 o 
  14  14   0      369.94      432.21    448.95 o 
 -14  16   0     7084.42     6445.32    245.73 o 
 -12  16   0     8782.03     8168.08    212.04 o 
 -10  16   0     4452.32     3842.48    155.76 o 
  -8  16   0    18034.38    18835.36    385.93 o 
  -6  16   0     7225.06     6645.12    209.65 o 
  -4  16   0    39194.19    38055.25    293.47 o 
  -2  16   0     3016.20     3155.66    141.06 o 
   0  16   0    20926.33    19710.31    255.40 o 
   2  16   0     3254.56     3320.72    389.69 o 
   4  16   0    12419.81    12164.36    293.96 o 
   6  16   0     9517.94     8891.39    312.72 o 
   8  16   0    12190.87    12563.64    316.48 o 
  10  16   0     4469.35     5030.05    430.37 o 
  12  16   0    11744.24    13229.63    409.08 o 
  14  16   0     3648.52     3335.80    440.93 o 
  16  16   0     8290.76     7473.06    308.24 o 
 -16  18   0      536.27      589.33    325.11 o 
 -14  18   0      605.77      708.74    483.10 o 
 -12  18   0     2026.03     1994.36     93.77 o 
 -10  18   0      311.74      299.46    151.73 o 
  -8  18   0    13297.07    12610.16    174.40 o 
  -6  18   0     1833.28     1748.20    143.51 o 
  -4  18   0     6909.97     6800.89    157.36 o 
  -2  18   0     1934.22     2270.27    440.17 o 
   0  18   0     1042.80     1363.00    335.41 o 
   2  18   0      495.44      647.30    152.70 o 
   4  18   0      751.86     1531.02    318.98 o 
   6  18   0      710.32      734.69    155.37 o 
   8  18   0     2226.09     2604.00    313.51 o 
  10  18   0       54.86      100.97     88.31 o 
  12  18   0     3742.77     3872.27    344.92 o 
  14  18   0      273.78      357.52    248.61 o 
  16  18   0     3146.60     3073.86    190.92 o 
 -14  20   0      768.76      781.98    129.89 o 
 -12  20   0     2297.76     2123.52     88.45 o 
 -10  20   0      481.18      865.10    365.08 o 
  -8  20   0     9512.41     9003.41    199.81 o 
  -6  20   0     3420.64     2937.88    121.11 o 
  -4  20   0     8164.70     7386.62    172.65 o 
  -2  20   0     7084.49     6926.16    379.46 o 
   0  20   0    12691.17    13123.88    519.11 o 
   2  20   0     8952.12     8330.71    245.12 o 
   4  20   0     6241.91     5490.97    251.24 o 
   6  20   0     3673.17     3777.81    334.49 o 
   8  20   0     7287.64     6657.88    308.05 o 
  10  20   0      450.30      446.94     59.02 o 
  12  20   0     6173.88     5979.23    191.42 o 
  14  20   0     2682.06     3162.61    372.11 o 
 -10  22   0      280.68      235.84    285.49 o 
  -8  22   0     2915.34     2840.58    714.95 o 
  -6  22   0      710.75      907.40    460.51 o 
  -4  22   0      681.53      677.31    129.13 o 
  -2  22   0      194.15      144.30     90.41 o 
   0  22   0     1325.18     1163.64     68.47 o 
   2  22   0     1463.63     1532.43    266.14 o 
   4  22   0     4674.70     5231.65    378.73 o 
   6  22   0      818.30      846.23    360.94 o 
   8  22   0     2537.52     2223.61     74.73 o 
  10  22   0      477.20      462.53    222.31 o 
  -6  24   0     1272.20     2089.56    736.97 o 
  -4  24   0     1192.05     1842.39    325.39 o 
  -2  24   0      909.58      853.60    114.59 o 
   0  24   0     4098.04     3691.60    196.77 o 
   2  24   0     1650.35     1942.84    301.05 o 
   4  24   0     4063.79     3913.94    289.07 o 
   6  24   0     1203.96     1304.40    336.06 o 
   0   1   1   189001.36   184480.02    400.90 o 
  -1   2   1    21400.76    20789.99    531.07 o 
   1   2   1    66913.66    63483.18    805.56 o 
  -2   3   1     3762.19     3518.59     42.57 o 
   0   3   1   106582.63   103050.05    222.94 o 
   2   3   1    40207.42    37245.38    401.82 o 
  -3   4   1    78131.50    75007.64   2252.75 o 
  -1   4   1    56271.50    57689.30    474.78 o 
   1   4   1    52476.56    52219.93   1019.76 o 
   3   4   1    82654.52    78294.76   1705.42 o 
  -4   5   1    28378.02    27208.79    830.99 o 
  -2   5   1    19081.32    19709.52    357.84 o 
   0   5   1     1122.99     1065.70     91.77 o 
   2   5   1     1467.86     1896.87    121.64 o 
   4   5   1     9275.04     9053.22    119.58 o 
  -5   6   1      565.57      717.73    106.24 o 
  -3   6   1    60612.13    57087.70    173.37 o 
  -1   6   1    13938.21    14735.45    395.37 o 
   1   6   1    39098.73    37440.66    121.48 o 
   3   6   1    27986.16    26201.69    455.37 o 
   5   6   1     2253.54     2261.58     86.08 o 
  -6   7   1     9330.85     9996.37    238.79 o 
  -4   7   1     7223.27     6952.08    464.02 o 
  -2   7   1      629.01     1003.48    144.20 o 
   0   7   1    10280.16    10073.05    355.87 o 
   2   7   1     2030.91     2254.48    183.05 o 
   4   7   1    27462.48    25747.14    546.31 o 
   6   7   1       49.04      350.19    212.21 o 
  -7   8   1     7412.39     7573.12    505.97 o 
  -5   8   1    29431.47    29156.44    615.51 o 
  -3   8   1    46527.47    43451.07    590.25 o 
  -1   8   1    20054.05    19105.30     97.06 o 
   1   8   1     9227.63     8780.41    229.97 o 
   3   8   1    29515.46    28584.33    775.32 o 
   5   8   1    56875.34    55763.63    158.37 o 
   7   8   1     7315.88     6962.08     76.10 o 
  -8   9   1    16775.09    16183.88    857.48 o 
  -6   9   1      334.47      321.86    131.68 o 
  -4   9   1    40375.04    37366.34    557.80 o 
  -2   9   1     2396.11     2146.07    198.99 o 
   0   9   1     1535.01     1661.39     78.76 o 
   2   9   1     5885.11     6163.46    478.70 o 
   4   9   1     3986.82     4062.19     92.40 o 
   6   9   1      376.27     1121.88    114.32 o 
   8   9   1     2535.27     2800.75     98.57 o 
  -9  10   1      379.91      774.02    100.68 o 
  -7  10   1       35.85       45.93     84.79 o 
  -5  10   1       20.01      117.58     66.26 o 
  -3  10   1     3189.64     3582.35    127.92 o 
  -1  10   1      163.78      146.54     17.91 o 
   1  10   1     1198.83     1156.84     31.81 o 
   3  10   1     1611.36     2056.19    137.32 o 
   5  10   1      954.03      997.22     22.61 o 
   7  10   1     4364.32     4471.69    167.06 o 
   9  10   1      453.49      991.97    107.34 o 
 -10  11   1       20.18       81.86     50.75 o 
  -8  11   1     8604.74     8705.68    399.00 o 
  -6  11   1      327.58      614.16    161.91 o 
  -4  11   1    14236.63    13612.29    180.66 o 
  -2  11   1      930.01      850.55    138.30 o 
   0  11   1    15562.82    15924.20    259.73 o 
   2  11   1     1446.37     1722.47    126.35 o 
   4  11   1    35251.21    34764.30    454.85 o 
   6  11   1     1831.62     1950.46     90.26 o 
   8  11   1     8405.69     9686.96    289.71 o 
  10  11   1      478.84      494.50    256.57 o 
 -11  12   1     2396.49     2481.56    113.43 o 
  -9  12   1     2108.85     2069.22     82.87 o 
  -7  12   1    10333.16    10620.41    314.25 o 
  -5  12   1    36402.99    33948.92    502.87 o 
  -3  12   1    55109.52    51486.14    266.19 o 
  -1  12   1    14000.79    13239.04    317.01 o 
   1  12   1     1704.92     1825.63    123.94 o 
   3  12   1    12176.62    11226.88    382.81 o 
   5  12   1     9007.63     9702.04    442.73 o 
   7  12   1    11128.04    12465.24    214.34 o 
   9  12   1     3752.10     3448.09    261.43 o 
  11  12   1     5968.37     6445.55    322.29 o 
 -12  13   1     7465.82     6980.87    230.38 o 
 -10  13   1      457.07      524.40     54.02 o 
  -8  13   1     8452.99     8146.71     94.66 o 
  -6  13   1     4493.11     4623.12    185.59 o 
  -4  13   1    24238.43    23204.56    696.12 o 
  -2  13   1     1966.70     2049.02    109.76 o 
   0  13   1    23699.16    22350.43    762.59 o 
   2  13   1       15.45      149.12     65.03 o 
   4  13   1    15937.16    15195.46    890.86 o 
   6  13   1       30.02      154.47     71.75 o 
   8  13   1    11031.04     9967.52    184.40 o 
  10  13   1      983.02      938.08    198.09 o 
  12  13   1     3989.61     3984.09    217.29 o 
 -13  14   1      675.03      617.17     68.44 o 
 -11  14   1      314.32      491.91    223.88 o 
  -9  14   1       16.25      137.40     46.19 o 
  -7  14   1     1698.29     1772.84     56.83 o 
  -5  14   1      114.56      121.57    127.41 o 
  -3  14   1        1.81       93.77     47.58 o 
  -1  14   1      157.72      245.04     63.15 o 
   1  14   1      445.04      462.44     31.26 o 
   3  14   1     3978.83     3955.68    216.22 o 
   5  14   1      388.62      399.48    178.28 o 
   7  14   1     2145.47     2214.75    152.16 o 
   9  14   1      377.76      301.74    179.28 o 
  11  14   1        4.44       73.95     94.11 o 
  13  14   1      258.33      269.62     86.01 o 
 -14  15   1     1388.65     1420.45    106.89 o 
 -12  15   1     4047.45     3964.92    121.58 o 
 -10  15   1      599.67      613.57     89.45 o 
  -8  15   1     3124.53     3275.80    237.10 o 
  -6  15   1      205.04      253.89     73.63 o 
  -4  15   1     8106.34     7637.39    230.50 o 
  -2  15   1     2122.38     2553.54    101.84 o 
   0  15   1    11163.40    12023.72    460.44 o 
   2  15   1       96.45      223.92    165.73 o 
   4  15   1    10631.55    11230.73    177.78 o 
   6  15   1     1024.74     1366.98    243.87 o 
   8  15   1     7374.93     7006.34    389.50 o 
  10  15   1      129.79      134.84     54.26 o 
  12  15   1     1645.06     1712.71    221.35 o 
  14  15   1      560.28      532.43     89.75 o 
 -15  16   1     3308.92     3699.23    275.95 o 
 -13  16   1     2942.91     2753.94    155.42 o 
 -11  16   1     4141.57     3896.60    132.64 o 
  -9  16   1     2603.28     2927.86    117.98 o 
  -7  16   1     6701.46     6322.26    116.73 o 
  -5  16   1    10896.77    10844.88    371.97 o 
  -3  16   1     9814.01     9229.00    153.05 o 
  -1  16   1     9715.80     9570.54    238.81 o 
   1  16   1     1466.48     1436.49     80.38 o 
   3  16   1     6256.70     6290.52    147.74 o 
   5  16   1     9877.71     9273.71     75.00 o 
   7  16   1     5712.34     5459.14    297.22 o 
   9  16   1     4805.11     4883.86    212.65 o 
  11  16   1     3478.48     3325.51    106.75 o 
  13  16   1     6729.79     6697.03    279.76 o 
  15  16   1     4500.90     4416.94    142.53 o 
 -16  17   1     1134.27     1225.75    230.14 o 
 -14  17   1     1048.82     1090.17    245.80 o 
 -12  17   1     2521.90     2644.57    193.97 o 
 -10  17   1      330.33      535.75    239.36 o 
  -8  17   1     7400.12     6721.12    221.14 o 
  -6  17   1      767.13      755.10    114.06 o 
  -4  17   1    10042.50     9402.86    144.89 o 
  -2  17   1      462.86      474.19    107.32 o 
   0  17   1     6269.07     6175.03    223.90 o 
   2  17   1      480.03      623.69    133.53 o 
   4  17   1     3337.41     3637.33    127.21 o 
   6  17   1     1133.21     1054.93     48.13 o 
   8  17   1     5218.79     5222.00    157.89 o 
  10  17   1      425.70      418.08     73.12 o 
  12  17   1     4987.35     5474.37    318.93 o 
  14  17   1     1160.51     1047.14     69.31 o 
  16  17   1     3619.29     3204.60    326.28 o 
 -15  18   1      163.21      193.21    176.45 o 
 -13  18   1      198.54      202.72    130.61 o 
 -11  18   1      588.67      696.38    146.83 o 
  -9  18   1      478.51      455.82     90.21 o 
  -7  18   1     2422.04     2777.22    138.25 o 
  -5  18   1     3012.78     2835.30     95.73 o 
  -3  18   1       35.12      178.67    163.76 o 
  -1  18   1       99.76      338.01     84.82 o 
   1  18   1       56.08      159.66     45.20 o 
   3  18   1      500.35      574.09     77.24 o 
   5  18   1     1688.77     1642.40    110.00 o 
   7  18   1      132.85      281.94     86.25 o 
   9  18   1      468.52      602.51    159.05 o 
  11  18   1      305.38      272.95     68.23 o 
  13  18   1      573.80      527.42     23.70 o 
  15  18   1      695.49      791.20    121.99 o 
 -14  19   1      340.50      352.07    214.07 o 
 -12  19   1     1600.26     1902.18    100.08 o 
 -10  19   1       12.65       65.14    316.11 o 
  -8  19   1     6260.79     5732.76    254.10 o 
  -6  19   1     1146.32     1307.92    183.22 o 
  -4  19   1     5895.61     5621.88    184.35 o 
  -2  19   1     1173.57     1800.88    374.32 o 
   0  19   1     5323.02     4810.21    240.25 o 
   2  19   1     2503.76     2623.80     97.75 o 
   4  19   1     2627.11     2601.00    317.73 o 
   6  19   1      688.45      772.48     97.80 o 
   8  19   1     3391.52     3183.71     83.33 o 
  10  19   1        6.25       10.43    158.04 o 
  12  19   1     2734.50     2718.16    100.05 o 
  14  19   1      328.57      281.11     28.62 o 
 -13  20   1      824.29      691.30     60.72 o 
 -11  20   1     1060.28     1039.21     24.55 o 
  -9  20   1     2204.23     2339.00    121.53 o 
  -7  20   1     3250.66     3043.40     98.64 o 
  -5  20   1     5207.15     5185.36    181.36 o 
  -3  20   1     3324.81     3096.85    109.13 o 
  -1  20   1     4760.98     4199.16     84.63 o 
   1  20   1     4547.24     4227.42    229.94 o 
   3  20   1     2466.49     2594.36    119.83 o 
   5  20   1     4054.82     4466.57    199.88 o 
   7  20   1     1440.54     1621.07    106.64 o 
   9  20   1     1125.12     1233.03    108.92 o 
  11  20   1     1195.56     1015.68    253.87 o 
  13  20   1     2295.20     2015.88    102.62 o 
 -12  21   1      940.00      895.71     57.98 o 
 -10  21   1       23.88       27.77     80.29 o 
  -8  21   1     2560.34     2525.53    131.86 o 
  -6  21   1      566.27      888.20    109.19 o 
  -4  21   1      979.44      953.86    158.11 o 
  -2  21   1      382.15      410.97     73.21 o 
   0  21   1     1617.93     1570.01    133.14 o 
   2  21   1      784.39      685.79     72.32 o 
   4  21   1     2935.70     3190.08    162.28 o 
   6  21   1      549.21      680.57    172.82 o 
   8  21   1     2604.16     2939.23    215.36 o 
  10  21   1       53.31      102.98    304.59 o 
  12  21   1     2225.06     2385.36    260.10 o 
 -11  22   1      354.74      487.27    400.80 o 
  -9  22   1      535.19      476.01    389.95 o 
  -7  22   1      352.06      317.16    108.67 o 
  -5  22   1      721.51      722.52    173.14 o 
  -3  22   1       70.35      218.61    298.17 o 
  -1  22   1       41.39       79.07     59.47 o 
   1  22   1      268.47      381.59    113.94 o 
   3  22   1     1210.41     1357.51    163.56 o 
   5  22   1     1493.16     1581.27    150.05 o 
   7  22   1      353.31      629.94     94.31 o 
   9  22   1      225.48      268.28    206.56 o 
  11  22   1      613.61      583.22    211.35 o 
  -8  23   1     1407.57     1388.22    252.91 o 
  -6  23   1      371.65      339.78    101.44 o 
  -4  23   1      573.45      812.36    153.03 o 
  -2  23   1      406.73      435.83     78.92 o 
   0  23   1     2169.53     2563.48    189.38 o 
   2  23   1      752.19      913.58     64.64 o 
   4  23   1     2731.36     2799.99    213.87 o 
   6  23   1      420.85      690.57     86.41 o 
   8  23   1     1416.55     1517.32     91.62 o 
  -5  24   1     1536.53     1487.61    105.43 o 
  -3  24   1      764.25      941.51    208.08 o 
  -1  24   1     1144.56     1336.48    145.64 o 
   1  24   1     1391.94     1482.55    205.86 o 
   3  24   1     1754.43     2391.35    290.31 o 
   5  24   1     1571.86     1852.80    172.17 o 
   1   1   2    45940.17    44647.11    784.94 o 
   0   2   2    18442.21    18649.94   1597.99 o 
   2   2   2     4039.26     3914.29     51.66 o 
  -1   3   2    36947.38    35220.78    876.66 o 
   1   3   2    63809.20    66930.83   1105.76 o 
   3   3   2    22071.66    22200.37    239.84 o 
  -2   4   2    20570.77    19816.24    123.30 o 
   0   4   2    75889.48    72002.96   1139.51 o 
   2   4   2    49468.39    47777.33    225.46 o 
   4   4   2     9100.97     9137.36    246.98 o 
  -3   5   2    10303.15    10800.93    323.03 o 
  -1   5   2     4583.19     5183.78    342.79 o 
   1   5   2      614.81      648.33     56.37 o 
   3   5   2    10135.08    10523.33    233.01 o 
   5   5   2    13243.03    12658.13    420.62 o 
  -4   6   2     5893.01     5850.00    187.55 o 
  -2   6   2    10476.82     9917.01    173.30 o 
   0   6   2     1133.05     1299.94    103.26 o 
   2   6   2      617.35      867.91    247.05 o 
   4   6   2    59134.65    55822.74    524.99 o 
   6   6   2      387.32      486.24     50.24 o 
  -5   7   2     7206.69     6710.80     94.05 o 
  -3   7   2    15313.77    16257.82    176.27 o 
  -1   7   2    29989.31    27942.66    282.36 o 
   1   7   2    83883.16    80308.50    273.68 o 
   3   7   2    35609.96    34162.35   1094.17 o 
   5   7   2    41538.53    38118.55    517.01 o 
   7   7   2      303.06      314.06     48.73 o 
  -6   8   2    22241.22    22774.99    374.43 o 
  -4   8   2       71.02      646.74    176.96 o 
  -2   8   2    13219.26    13070.12    516.31 o 
   0   8   2     3012.62     3211.78    119.34 o 
   2   8   2    41448.58    39237.39    842.86 o 
   4   8   2     2322.13     2528.78     90.78 o 
   6   8   2    22124.73    21500.87     90.72 o 
   8   8   2      513.47      627.74     94.62 o 
  -7   9   2     8496.73     7996.87    145.73 o 
  -5   9   2    36796.34    35743.17    606.77 o 
  -3   9   2    16316.38    16034.65    551.39 o 
  -1   9   2     3993.41     3989.01    157.32 o 
   1   9   2    11299.61    10866.95     92.30 o 
   3   9   2      181.18      260.45     64.62 o 
   5   9   2     5115.53     5490.09    428.91 o 
   7   9   2     1628.36     1637.23    133.20 o 
   9   9   2    19558.91    19649.61    365.96 o 
  -8  10   2    12890.44    12016.22    107.56 o 
  -6  10   2       15.63       36.53     25.56 o 
  -4  10   2    31738.30    30059.88    726.39 o 
  -2  10   2     1370.80     1321.10     65.06 o 
   0  10   2     5168.36     5330.64    748.37 o 
   2  10   2     1886.56     1687.16    242.28 o 
   4  10   2    37457.63    34889.43    653.88 o 
   6  10   2      215.12      378.93    185.80 o 
   8  10   2     3211.30     3282.44    102.07 o 
  10  10   2      261.01      240.25     55.72 o 
  -9  11   2    10418.35    10056.89    464.34 o 
  -7  11   2     2070.04     2190.74    109.53 o 
  -5  11   2     6677.29     6350.33     55.48 o 
  -3  11   2    11575.50    11461.42    636.08 o 
  -1  11   2     2975.17     3001.96    116.41 o 
   1  11   2     7674.50     7687.90    104.10 o 
   3  11   2    17404.05    16378.78    502.99 o 
   5  11   2     8336.51    10312.68    249.05 o 
   7  11   2     9933.16     9584.80    423.44 o 
   9  11   2     4852.98     5498.32    194.02 o 
  11  11   2     7478.62     7717.21    210.40 o 
 -10  12   2     4972.70     5002.06    149.10 o 
  -8  12   2        7.26       24.10    114.50 o 
  -6  12   2    10500.68     9805.48    156.48 o 
  -4  12   2     3007.23     3112.89     75.32 o 
  -2  12   2    13868.50    13792.07    511.52 o 
   0  12   2      215.49      213.07     22.79 o 
   2  12   2    10540.62    10145.52     70.70 o 
   4  12   2     1622.12     1638.43     90.24 o 
   6  12   2    16773.21    16942.13    250.85 o 
   8  12   2        1.42      157.72     70.18 o 
  10  12   2    11564.53    11604.11    496.75 o 
  12  12   2     2183.84     2163.25    256.80 o 
 -11  13   2     2610.85     3483.28    278.29 o 
  -9  13   2     1290.86     1541.03    184.67 o 
  -7  13   2     4895.42     5164.56    269.50 o 
  -5  13   2    11644.73    11141.68    486.91 o 
  -3  13   2    13190.38    13704.27    269.75 o 
  -1  13   2     9044.76     9242.54    164.09 o 
   1  13   2     7181.59     7372.74    158.55 o 
   3  13   2    17724.31    18837.00    295.59 o 
   5  13   2     1854.63     2006.16    154.63 o 
   7  13   2     7907.27     7606.78    287.53 o 
   9  13   2     7001.88     6670.52    125.37 o 
  11  13   2     8318.37     7802.26    182.20 o 
  13  13   2     4972.10     4504.18    226.36 o 
 -12  14   2     5443.04     5496.45    184.81 o 
 -10  14   2       41.30      159.20     58.38 o 
  -8  14   2      800.28     1284.59    126.81 o 
  -6  14   2        0.34      204.16    102.41 o 
  -4  14   2     7327.26     6730.61    520.49 o 
  -2  14   2      200.71      259.07     44.58 o 
   0  14   2     7029.14     7187.57    421.89 o 
   2  14   2     1281.58     1281.98     58.12 o 
   4  14   2    14925.41    14565.42   1010.29 o 
   6  14   2       53.87       64.47     73.93 o 
   8  14   2     5741.08     5445.94    210.79 o 
  10  14   2       53.71       82.03     53.13 o 
  12  14   2     3714.09     4272.61    239.18 o 
  14  14   2      267.88      372.31     95.46 o 
 -13  15   2     2806.37     2736.47    183.73 o 
 -11  15   2     6268.82     6128.93    243.33 o 
  -9  15   2     1943.94     2044.40    119.29 o 
  -7  15   2     4584.45     4225.00    130.41 o 
  -5  15   2     4391.73     4461.19    150.80 o 
  -3  15   2     2394.59     2536.70    117.54 o 
  -1  15   2     5714.70     5610.43     83.72 o 
   1  15   2     2208.29     2227.50    177.26 o 
   3  15   2    11428.56    11690.78    510.53 o 
   5  15   2     2853.45     2675.85    110.74 o 
   7  15   2     5660.01     5347.55    177.43 o 
   9  15   2     4571.40     4242.78    180.67 o 
  11  15   2      869.86     1472.31    244.31 o 
  13  15   2     2143.96     2042.89    125.72 o 
  15  15   2     2091.72     1827.52     81.05 o 
 -14  16   2      795.82     1409.40    220.74 o 
 -12  16   2       80.59      161.20     67.12 o 
 -10  16   2     1281.69     1867.31    214.77 o 
  -8  16   2       21.57       51.98     45.07 o 
  -6  16   2      834.78     1455.88    126.90 o 
  -4  16   2     1600.70     1577.83     52.37 o 
  -2  16   2     7027.23     7062.92    177.09 o 
   0  16   2     1469.49     1868.92    179.43 o 
   2  16   2     2784.09     2848.69    171.23 o 
   4  16   2      579.08      734.66    108.48 o 
   6  16   2     3912.65     3648.38    159.88 o 
   8  16   2        0.93        6.18     32.35 o 
  10  16   2     2497.29     3077.70    222.75 o 
  12  16   2      356.69      558.79    235.59 o 
  14  16   2     1635.95     1861.08    111.95 o 
  16  16   2       32.58       85.61    201.51 o 
 -15  17   2     1822.73     1839.61    149.38 o 
 -13  17   2     2204.75     2093.21    191.88 o 
 -11  17   2     5610.94     5422.70    118.32 o 
  -9  17   2     2341.17     2423.21    245.72 o 
  -7  17   2     4460.11     4065.71    217.46 o 
  -5  17   2     6835.59     6681.29    162.18 o 
  -3  17   2     2951.14     2814.30    101.21 o 
  -1  17   2     4284.11     4013.80    187.64 o 
   1  17   2     1942.05     1878.25    216.83 o 
   3  17   2     4619.89     4864.23    209.68 o 
   5  17   2     3798.72     3479.48    189.88 o 
   7  17   2     2146.53     2098.63    155.45 o 
   9  17   2     5483.47     5365.48     86.99 o 
  11  17   2     2050.04     2349.49    160.77 o 
  13  17   2     4072.45     3756.25     78.44 o 
  15  17   2     3138.57     2690.05    215.38 o 
  17  17   2     1105.81      931.55     96.94 o 
 -16  18   2      462.43      461.82    116.85 o 
 -14  18   2       38.89       34.43    120.94 o 
 -12  18   2      970.41     1496.43    319.10 o 
 -10  18   2      161.49      237.62    274.77 o 
  -8  18   2      653.92      760.11    105.30 o 
  -6  18   2      714.38      814.36    153.90 o 
  -4  18   2     2116.64     2055.18     63.64 o 
  -2  18   2       40.91      171.25    141.06 o 
   0  18   2     3988.15     3925.17    273.64 o 
   2  18   2       14.28      113.84     58.44 o 
   4  18   2     2564.23     2840.52    100.69 o 
   6  18   2      124.82      275.60    100.71 o 
   8  18   2     1448.54     1754.21    117.47 o 
  10  18   2      363.89      493.92     94.10 o 
  12  18   2     1041.46     1476.86    171.37 o 
  14  18   2       52.92       57.64     28.53 o 
  16  18   2      753.18     1081.77    115.70 o 
 -15  19   2     2067.18     1954.31     87.20 o 
 -13  19   2     1842.91     1943.35    161.77 o 
 -11  19   2     2443.58     2220.24     67.16 o 
  -9  19   2     2654.15     2478.76    291.13 o 
  -7  19   2     3628.54     3733.79    125.06 o 
  -5  19   2     5310.09     5277.85    184.12 o 
  -3  19   2     3468.35     4069.40    395.98 o 
  -1  19   2     5078.58     5171.71    243.98 o 
   1  19   2     4225.15     3745.14    144.79 o 
   3  19   2     2862.48     2860.04    162.06 o 
   5  19   2     4777.05     4685.25    241.66 o 
   7  19   2     1373.57     1618.09    250.08 o 
   9  19   2     3210.02     3022.32    244.34 o 
  11  19   2     1930.55     1991.59     99.15 o 
  13  19   2     2343.42     2115.24     88.95 o 
  15  19   2     2280.77     2623.00    184.29 o 
 -14  20   2      443.55      426.46    233.67 o 
 -12  20   2       29.71       80.50    228.76 o 
 -10  20   2     1282.51     1273.61    269.76 o 
  -8  20   2        7.07      129.45    218.57 o 
  -6  20   2      795.74      808.44    207.94 o 
  -4  20   2       13.10      135.61     99.34 o 
  -2  20   2     1358.83     1840.48    161.25 o 
   0  20   2       53.65      178.73    238.72 o 
   2  20   2      885.59     1213.48    151.73 o 
   4  20   2      184.63      212.70     34.08 o 
   6  20   2      641.06      607.31     73.33 o 
   8  20   2       37.28       60.36     43.49 o 
  10  20   2      773.97      718.86     53.69 o 
  12  20   2       70.17      194.59     81.68 o 
  14  20   2      317.54      406.37     66.85 o 
 -11  21   2     1524.52     1395.15     37.15 o 
  -9  21   2     2232.76     1978.17    227.52 o 
  -7  21   2     2519.71     2359.11    112.82 o 
  -5  21   2     2477.50     2726.60    177.91 o 
  -3  21   2     2050.51     2306.50    188.34 o 
  -1  21   2     2741.74     3035.69    182.35 o 
   1  21   2     2987.85     2801.30    125.89 o 
   3  21   2     2588.76     2345.30    120.24 o 
   5  21   2     4603.68     4185.66    128.60 o 
   7  21   2     2448.52     2238.06     94.59 o 
   9  21   2     1700.10     1737.26    144.82 o 
  11  21   2     2184.62     1944.34     49.56 o 
 -10  22   2       17.65       66.33    334.66 o 
  -8  22   2      321.11      467.53    558.12 o 
  -6  22   2        6.31       59.59     54.02 o 
  -4  22   2      282.71      363.93     75.09 o 
  -2  22   2        6.59      106.59    142.42 o 
   0  22   2      942.44     1082.16    386.43 o 
   2  22   2       32.01       37.80     36.20 o 
   4  22   2      821.09      877.39    133.19 o 
   6  22   2        0.60       60.52     80.71 o 
   8  22   2      394.17      520.22     92.37 o 
  10  22   2       50.14       58.81    212.42 o 
  -7  23   2     1233.84     1075.21    200.27 o 
  -5  23   2     1426.13     1371.53    174.15 o 
  -3  23   2     1224.30     1507.94    355.01 o 
  -1  23   2     2406.90     2769.55    211.88 o 
   1  23   2     2609.00     3067.39    235.84 o 
   3  23   2     2248.87     2962.73    442.53 o 
   5  23   2     2502.33     2543.76    180.73 o 
   7  23   2     1819.32     1727.28    208.72 o 
  -4  24   2        2.60      243.52     65.90 o 
  -2  24   2      278.26      309.30     66.52 o 
   0  24   2        0.71       11.06     77.90 o 
   2  24   2      473.59      633.09    190.51 o 
   4  24   2       49.18      108.96     83.22 o 
   0   1   3      991.05     1033.50     82.37 o 
  -1   2   3    26957.72    25715.18    405.67 o 
   1   2   3    25920.05    25644.49    298.22 o 
  -2   3   3      938.03      870.18    245.17 o 
   0   3   3     2568.50     2885.94     88.86 o 
   2   3   3     5875.33     6103.84    155.07 o 
  -3   4   3     7044.35     7094.74    151.22 o 
  -1   4   3    36707.09    36538.62    184.81 o 
   1   4   3     5116.44     5029.92     81.44 o 
   3   4   3      611.87      568.20     62.87 o 
  -4   5   3    13724.66    13148.13    457.99 o 
  -2   5   3    19462.43    19849.59    191.29 o 
   0   5   3      335.04      650.76    119.24 o 
   2   5   3    17511.32    19818.89    226.69 o 
   4   5   3     7301.99     7171.04    856.70 o 
  -5   6   3    34366.81    32663.96    307.86 o 
  -3   6   3    13107.02    14110.44    215.66 o 
  -1   6   3    50714.90    49615.79    185.71 o 
   1   6   3     7372.49     8932.08    408.37 o 
   3   6   3    22304.48    21863.81    343.54 o 
   5   6   3    54140.99    52225.74    432.09 o 
  -6   7   3    14817.02    14340.12    588.16 o 
  -4   7   3      515.70      846.83     79.09 o 
  -2   7   3    23962.23    23348.63    384.64 o 
   0   7   3       93.98      337.56    135.24 o 
   2   7   3    63585.92    59816.40    710.38 o 
   4   7   3      161.99      246.95     52.46 o 
   6   7   3    27674.07    27541.00    451.41 o 
  -7   8   3     5421.14     5345.18    109.60 o 
  -5   8   3     2365.61     2498.77     51.08 o 
  -3   8   3     7365.28     7503.75    104.84 o 
  -1   8   3     1460.04     1398.24     35.72 o 
   1   8   3        7.03      103.68     85.66 o 
   3   8   3      749.71     1407.64    121.39 o 
   5   8   3     5707.54     6365.90    479.95 o 
   7   8   3      262.27      285.97     47.73 o 
  -8   9   3      100.84      180.46     66.41 o 
  -6   9   3    36018.92    34446.08    100.77 o 
  -4   9   3        5.48       84.28     40.25 o 
  -2   9   3    30394.52    30154.34    497.87 o 
   0   9   3     1302.53     1474.43    155.06 o 
   2   9   3    28831.78    29083.16    576.03 o 
   4   9   3      344.41      449.73    154.78 o 
   6   9   3    31120.99    30165.94    336.17 o 
   8   9   3     2478.46     2703.13    100.39 o 
  -9  10   3    18517.49    18264.63    533.21 o 
  -7  10   3     1384.24     1328.50     59.76 o 
  -5  10   3    13937.76    13796.33    203.45 o 
  -3  10   3    10712.26    10417.55    122.53 o 
  -1  10   3    14122.44    15335.74    209.46 o 
   1  10   3    17474.22    16612.72    174.53 o 
   3  10   3    19157.18    18035.59    145.57 o 
   5  10   3    14235.96    14552.30    458.55 o 
   7  10   3    23383.68    22387.33    507.40 o 
   9  10   3     9064.70    11613.11    276.15 o 
 -10  11   3    17889.36    17266.93    774.13 o 
  -8  11   3     1145.94     1184.15     45.21 o 
  -6  11   3    12680.27    12423.31    657.44 o 
  -4  11   3      160.27      157.92     41.13 o 
  -2  11   3    10019.36    11614.67    261.68 o 
   0  11   3     1847.73     1933.47    114.56 o 
   2  11   3    14199.90    13457.36    658.85 o 
   4  11   3     1086.74     1547.86    100.43 o 
   6  11   3    25671.20    24167.56    486.13 o 
   8  11   3       43.82      108.03     74.87 o 
  10  11   3     7515.21     7557.63    183.65 o 
 -11  12   3      113.83      111.60     13.97 o 
  -9  12   3     2331.50     2284.90    146.85 o 
  -7  12   3       19.97       59.71     64.80 o 
  -5  12   3       77.56       79.42     97.32 o 
  -3  12   3      487.44      579.94     89.36 o 
  -1  12   3      323.31      736.91     95.82 o 
   1  12   3      424.59      460.86     50.86 o 
   3  12   3      193.81      326.68     71.33 o 
   5  12   3     3749.62     4386.78    290.61 o 
   7  12   3     1770.30     2698.24    251.56 o 
   9  12   3     1763.98     1997.16    124.05 o 
  11  12   3      242.17      255.97     98.45 o 
 -12  13   3     1435.29     1494.52    120.47 o 
 -10  13   3     2609.99     3035.58    133.54 o 
  -8  13   3      143.86      190.38     39.14 o 
  -6  13   3     6126.87     5997.73    177.19 o 
  -4  13   3      138.54      222.47     78.47 o 
  -2  13   3     9705.67     9978.16    284.89 o 
   0  13   3      855.08     1220.91    139.32 o 
   2  13   3     9362.23    10272.55    217.99 o 
   4  13   3     1936.06     1959.16    208.00 o 
   6  13   3     8731.92     8028.37     93.35 o 
   8  13   3      246.42      233.32      4.59 o 
  10  13   3     7756.56     7832.75    827.33 o 
  12  13   3     2033.58     2305.84    182.78 o 
 -13  14   3     5794.69     5718.12    122.11 o 
 -11  14   3     7101.31     6527.29    233.65 o 
  -9  14   3     7384.69     6942.26    155.40 o 
  -7  14   3     8862.77     8426.88    129.66 o 
  -5  14   3     5675.15     5753.49    392.96 o 
  -3  14   3     9683.17    10499.83    204.43 o 
  -1  14   3     6527.84     6559.74    163.03 o 
   1  14   3     7385.72     7264.53    107.02 o 
   3  14   3    15956.16    14812.44    635.45 o 
   5  14   3     3191.18     3537.35    175.63 o 
   7  14   3    14566.79    14839.07    363.35 o 
   9  14   3     5084.59     4401.63    185.37 o 
  11  14   3     6353.44     5945.29    135.51 o 
  13  14   3     4892.31     4530.95    165.67 o 
 -14  15   3     4258.75     4702.38    278.85 o 
 -12  15   3      241.92      313.82    121.54 o 
 -10  15   3     3187.16     3294.23    104.74 o 
  -8  15   3      782.18     1066.43    142.97 o 
  -6  15   3     2398.64     2766.58    169.94 o 
  -4  15   3      189.72      268.71    147.36 o 
  -2  15   3     7531.26     7402.83    260.64 o 
   0  15   3       64.01       74.70    103.15 o 
   2  15   3    11781.68    11916.90    519.99 o 
   4  15   3        3.41       20.95     41.32 o 
   6  15   3    12526.79    12636.31    540.49 o 
   8  15   3      775.08     1096.63    194.43 o 
  10  15   3     4448.31     4176.63     85.39 o 
  12  15   3      687.62      809.01    171.14 o 
  14  15   3     3013.54     3202.25    103.92 o 
 -15  16   3      551.78      529.99    154.91 o 
 -13  16   3      368.62      413.11    119.86 o 
 -11  16   3      338.74      314.84    111.20 o 
  -9  16   3       82.40       70.52     16.47 o 
  -7  16   3     2134.59     2109.34     59.94 o 
  -5  16   3     1493.45     1621.76    135.28 o 
  -3  16   3     1141.85     1345.65    176.56 o 
  -1  16   3     2368.20     2317.35     64.50 o 
   1  16   3     2899.30     3276.92    140.20 o 
   3  16   3     1870.45     1949.49    203.93 o 
   5  16   3      155.10      154.19    135.36 o 
   7  16   3      914.31     1071.21    195.25 o 
   9  16   3     1055.25     1312.70    222.72 o 
  11  16   3        0.34       46.60     46.38 o 
  13  16   3       39.68      169.85    192.05 o 
  15  16   3      745.01      808.78     67.96 o 
 -16  17   3      556.60      493.18    354.91 o 
 -14  17   3     2853.66     3130.44    199.59 o 
 -12  17   3      681.37      841.37    180.01 o 
 -10  17   3     4629.71     4185.56    333.94 o 
  -8  17   3     1001.66      991.69     76.26 o 
  -6  17   3     5735.53     5248.72     80.39 o 
  -4  17   3       15.90       34.28     70.56 o 
  -2  17   3     4418.12     4290.81    141.13 o 
   0  17   3      202.26      262.67     53.83 o 
   2  17   3     3625.84     3732.60    115.25 o 
   4  17   3        1.65      154.58    120.66 o 
   6  17   3     2800.16     3014.84    120.14 o 
   8  17   3      493.77      442.85    281.74 o 
  10  17   3     3240.19     3171.06    134.37 o 
  12  17   3      601.61      620.74    167.23 o 
  14  17   3     2359.56     2465.03     97.76 o 
  16  17   3      205.66      397.52    202.69 o 
 -15  18   3     2511.30     2501.29    116.52 o 
 -13  18   3     1971.61     2085.84    256.96 o 
 -11  18   3     1689.99     2042.90    320.94 o 
  -9  18   3     1336.80     1257.23    107.36 o 
  -7  18   3     2607.83     2633.62    139.20 o 
  -5  18   3     1219.87     1287.08    116.63 o 
  -3  18   3     1557.95     2082.70    339.60 o 
  -1  18   3     3875.32     3628.39    188.08 o 
   1  18   3     7598.85     7141.79    173.72 o 
   3  18   3     3588.16     3767.54    193.42 o 
   5  18   3     7734.91     7342.71     84.41 o 
   7  18   3     4241.81     4541.19    182.00 o 
   9  18   3     3005.34     3358.40    181.75 o 
  11  18   3     1058.15     1367.71    223.88 o 
  13  18   3     2486.29     2517.57    157.29 o 
  15  18   3     2923.61     3472.45    240.19 o 
 -14  19   3     1853.57     1702.10     71.63 o 
 -12  19   3      129.97      277.93    427.64 o 
 -10  19   3     2216.98     2103.87    109.60 o 
  -8  19   3      461.76      693.64    229.67 o 
  -6  19   3     3534.22     3606.04    117.26 o 
  -4  19   3      535.54      633.47    109.52 o 
  -2  19   3     5933.94     5552.00     79.45 o 
   0  19   3      545.03      637.13    106.12 o 
   2  19   3     3861.00     3768.68    145.77 o 
   4  19   3        0.40       57.99     45.75 o 
   6  19   3     1342.81     1404.66     96.77 o 
   8  19   3       24.06      109.80     65.07 o 
  10  19   3     2243.25     2179.09    101.80 o 
  12  19   3      136.72      179.10     82.09 o 
  14  19   3     1112.66     1513.54    234.45 o 
 -13  20   3      370.94      312.51     80.73 o 
 -11  20   3       83.62      129.64    395.84 o 
  -9  20   3      140.37      177.25     54.55 o 
  -7  20   3      647.11      584.92    151.41 o 
  -5  20   3      270.20      269.93     43.38 o 
  -3  20   3       77.13      160.00    104.04 o 
  -1  20   3      109.45      110.88    214.29 o 
   1  20   3     1099.63     1209.71    184.65 o 
   3  20   3       34.41       23.07     60.40 o 
   5  20   3      584.63      589.10    129.30 o 
   7  20   3       91.98       69.18    130.22 o 
   9  20   3      307.78      415.75    105.27 o 
  11  20   3      294.49      432.03     95.51 o 
  13  20   3      444.99      514.81    191.18 o 
 -12  21   3      383.74      374.93     52.54 o 
 -10  21   3     1875.37     1726.87    136.28 o 
  -8  21   3      716.65      686.81     70.64 o 
  -6  21   3     3013.15     3366.42    229.52 o 
  -4  21   3      783.10      731.52     74.61 o 
  -2  21   3     3266.42     3377.80    163.30 o 
   0  21   3      336.18      312.12    139.30 o 
   2  21   3     3309.67     3633.15    118.11 o 
   4  21   3      509.61      473.77     59.30 o 
   6  21   3     3275.03     3141.75    169.77 o 
   8  21   3      602.22      593.94     88.89 o 
  10  21   3     1700.51     1500.79    124.86 o 
  12  21   3      115.68      196.52    154.45 o 
  -9  22   3     2195.13     2856.15    368.30 o 
  -7  22   3     2619.53     3253.94    317.40 o 
  -5  22   3     1215.72     1267.11    228.67 o 
  -3  22   3      855.49     1209.35    219.95 o 
  -1  22   3     1728.65     1734.55    176.53 o 
   1  22   3     2816.95     2664.95    282.92 o 
   3  22   3     1171.72     1356.02    133.20 o 
   5  22   3     1868.56     1995.88    150.99 o 
   7  22   3     1502.36     1358.20    223.29 o 
   9  22   3      908.95     1182.48    166.76 o 
  -8  23   3      325.76      300.69    142.61 o 
  -6  23   3     1872.55     2098.83    433.68 o 
  -4  23   3      267.16      277.11    180.04 o 
  -2  23   3     1999.01     1833.00    297.15 o 
   0  23   3      434.58      364.25     80.82 o 
   2  23   3     2783.58     2624.33    291.94 o 
   4  23   3      374.66      450.19    117.86 o 
   6  23   3     1734.04     1519.43    297.82 o 
   8  23   3      636.03      839.17    207.32 o 
  -3  24   3      395.54      532.27     95.74 o 
  -1  24   3      899.88      968.61    222.07 o 
   1  24   3      782.29      814.95     78.78 o 
   3  24   3      565.47      624.80    241.86 o 
   0   0   4     2510.04     6099.07    698.55 o 
   1   1   4      857.67     1018.56    121.47 o 
   0   2   4     5062.01     5188.89    156.97 o 
   2   2   4    27222.64    26060.59    383.40 o 
  -1   3   4    27558.46    26855.34    125.66 o 
   1   3   4     1789.70     1755.96    200.56 o 
   3   3   4    12011.82    11491.79    374.43 o 
  -2   4   4     7055.73     7531.87    213.06 o 
   0   4   4     4731.46     4709.66    208.09 o 
   2   4   4    23799.43    22741.88    760.79 o 
   4   4   4     2457.18     2480.55    150.51 o 
  -3   5   4      457.32      599.58     99.09 o 
  -1   5   4     4810.94     6916.33    233.13 o 
   1   5   4      227.06      312.99    100.62 o 
   3   5   4       74.91      170.89     48.03 o 
   5   5   4     6339.21     6530.41     87.08 o 
  -4   6   4     3113.03     2913.11     85.23 o 
  -2   6   4    78227.70    75076.76   1132.29 o 
   0   6   4     2081.34     2560.42    105.71 o 
   2   6   4   137264.41   129306.88   1056.55 o 
   4   6   4    18629.46    17466.80    166.60 o 
   6   6   4    74928.48    75649.34   1465.88 o 
  -5   7   4      172.52      163.74     41.30 o 
  -3   7   4      890.66     1191.77     75.34 o 
  -1   7   4     3938.43     3924.45     97.37 o 
   1   7   4     8028.04     7767.58     92.94 o 
   3   7   4     1892.49     1832.54    265.56 o 
   5   7   4     4938.70     5194.81    139.39 o 
   7   7   4     4262.34     4146.42     99.22 o 
  -6   8   4    29037.78    28042.52    338.72 o 
  -4   8   4     4320.71     4177.75     87.55 o 
  -2   8   4    32351.86    31435.95    285.35 o 
   0   8   4     3362.53     3649.90    101.39 o 
   2   8   4    23957.50    22907.27    449.59 o 
   4   8   4      526.32      711.76    189.45 o 
   6   8   4     8976.95     8564.42    163.52 o 
   8   8   4      397.92      423.03     58.94 o 
  -7   9   4     4044.62     4630.27    199.29 o 
  -5   9   4     3778.04     4076.28    127.50 o 
  -3   9   4      414.68      415.98     76.52 o 
  -1   9   4      111.38      107.37     44.83 o 
   1   9   4     4894.30     4852.25     84.79 o 
   3   9   4     3849.41     4209.30    160.24 o 
   5   9   4       26.59       73.95    112.44 o 
   7   9   4      276.12      276.22     57.79 o 
   9   9   4     2337.29     2309.27     33.16 o 
  -8  10   4     1536.36     1757.83    140.56 o 
  -6  10   4    50026.56    47501.13    289.41 o 
  -4  10   4     4429.55     4172.32     77.03 o 
  -2  10   4    36630.45    34419.34    149.51 o 
   0  10   4     5818.01     7130.70    224.69 o 
   2  10   4    54409.58    50605.94    343.90 o 
   4  10   4    15027.33    15523.05    244.38 o 
   6  10   4    36670.62    34984.21    212.33 o 
   8  10   4     7747.01     7945.85    457.60 o 
  10  10   4    26781.70    25362.50    505.62 o 
  -9  11   4        0.00       48.50    204.11 o 
  -7  11   4     4632.25     4705.84    143.03 o 
  -5  11   4     1239.13     1287.73     39.32 o 
  -3  11   4       60.03      156.44     97.28 o 
  -1  11   4     2773.75     2738.78    177.36 o 
   1  11   4       81.81      186.05     94.99 o 
   3  11   4       34.70       71.74     38.57 o 
   5  11   4        0.95      109.38     42.68 o 
   7  11   4     4058.32     4001.78     43.72 o 
   9  11   4       76.59      119.86    113.29 o 
  11  11   4      835.00      834.33     94.44 o 
 -10  12   4     3494.09     3851.58    178.28 o 
  -8  12   4      495.94      692.24    128.03 o 
  -6  12   4     3881.39     3584.86     94.79 o 
  -4  12   4       72.25      138.15     67.58 o 
  -2  12   4     2187.36     2657.29    150.53 o 
   0  12   4      433.17      466.03     34.65 o 
   2  12   4    11156.22    12592.53    350.45 o 
   4  12   4       28.64       87.21    169.41 o 
   6  12   4     8955.04     8776.33    477.52 o 
   8  12   4      255.20      314.46    131.90 o 
  10  12   4     7286.16     6979.70    269.19 o 
  12  12   4       35.23       66.66     44.26 o 
 -11  13   4      102.34      227.59     71.81 o 
  -9  13   4     1488.15     1654.33    108.33 o 
  -7  13   4      838.60     1174.55    151.05 o 
  -5  13   4     3049.44     3028.74    178.59 o 
  -3  13   4     1148.73     1070.52    174.30 o 
  -1  13   4     1720.12     2221.34    155.61 o 
   1  13   4      741.61     1174.85    189.33 o 
   3  13   4      480.81      613.00     89.97 o 
   5  13   4      250.17      240.63    130.37 o 
   7  13   4     2247.49     2258.54    120.37 o 
   9  13   4      304.04      282.13     37.03 o 
  11  13   4      528.36      699.94    131.61 o 
  13  13   4      728.96      690.72    184.88 o 
 -12  14   4     4877.01     4564.26     86.87 o 
 -10  14   4    11551.68    11321.65    589.86 o 
  -8  14   4     3569.27     3243.27    144.14 o 
  -6  14   4    10115.33     9884.31    187.54 o 
  -4  14   4     5932.86     6022.00    159.28 o 
  -2  14   4    19734.35    19639.42    361.08 o 
   0  14   4     2733.29     2751.11    229.05 o 
   2  14   4    26244.52    24770.12    389.25 o 
   4  14   4     8454.71     8692.27     86.05 o 
   6  14   4    22124.76    20106.65    244.65 o 
   8  14   4     3577.51     3544.89    120.37 o 
  10  14   4    12154.23    11408.53     97.67 o 
  12  14   4     3778.79     3758.47    103.56 o 
  14  14   4     6629.12     5937.00     73.28 o 
 -13  15   4      153.48      203.09     69.86 o 
 -11  15   4     1027.33     1073.83     32.37 o 
  -9  15   4      511.50      575.77     65.32 o 
  -7  15   4      714.95      736.90     75.72 o 
  -5  15   4      461.51      509.02     78.17 o 
  -3  15   4      261.12      208.17    120.34 o 
  -1  15   4      854.86      921.03     96.55 o 
   1  15   4       34.14       61.57     35.13 o 
   3  15   4      120.31      275.93    229.05 o 
   5  15   4      318.54      307.68     43.48 o 
   7  15   4       15.54       11.71    104.34 o 
   9  15   4      984.47      997.64     86.37 o 
  11  15   4     1665.05     1629.47    144.32 o 
  13  15   4      370.05      492.36    218.14 o 
  15  15   4       55.31      153.75    107.21 o 
 -14  16   4     2584.34     2870.49    157.09 o 
 -12  16   4      839.95      851.37    105.24 o 
 -10  16   4     1371.16     1512.77    218.47 o 
  -8  16   4        7.80       88.77    166.11 o 
  -6  16   4     2808.73     3386.60    174.62 o 
  -4  16   4      128.13      124.31     12.55 o 
  -2  16   4     4041.13     4068.69     92.60 o 
   0  16   4      264.74      392.74     99.03 o 
   2  16   4     3194.41     3370.75    122.70 o 
   4  16   4      118.17      183.48     43.96 o 
   6  16   4     1863.23     1733.50     25.30 o 
   8  16   4       10.00       22.96     60.52 o 
  10  16   4     2000.94     1953.94     62.54 o 
  12  16   4      235.24      227.44     79.52 o 
  14  16   4     1571.09     1576.11    248.35 o 
  16  16   4      858.17      944.90    252.47 o 
 -15  17   4       16.18       30.75    102.92 o 
 -13  17   4      182.95      176.66     85.07 o 
 -11  17   4      856.20      832.06     88.52 o 
  -9  17   4     1171.19     1228.45    116.66 o 
  -7  17   4       99.02      111.53     96.53 o 
  -5  17   4       10.97       81.64    169.05 o 
  -3  17   4        9.73       68.05    104.38 o 
  -1  17   4        0.87       66.18    178.23 o 
   1  17   4      390.22      508.56    153.36 o 
   3  17   4      195.34      306.95     89.31 o 
   5  17   4      294.96      258.21     99.31 o 
   7  17   4       28.81       68.62     20.46 o 
   9  17   4       13.13       95.91    176.61 o 
  11  17   4      493.50      521.46     57.03 o 
  13  17   4       18.94       34.29     46.75 o 
  15  17   4      144.81      181.14    250.89 o 
  17  17   4        0.95       62.36     73.40 o 
 -16  18   4     2036.56     1978.85    336.67 o 
 -14  18   4     4943.09     4367.59    246.72 o 
 -12  18   4     2719.30     2815.99    204.16 o 
 -10  18   4     8820.80     7892.92    116.51 o 
  -8  18   4     2946.07     2981.11    120.55 o 
  -6  18   4     9683.72     8571.62    342.70 o 
  -4  18   4     3062.86     3490.84    209.55 o 
  -2  18   4    10051.41     9073.62    358.14 o 
   0  18   4     3213.41     3122.16    112.23 o 
   2  18   4     9649.21    10021.98    363.62 o 
   4  18   4     5262.39     4881.93    147.53 o 
   6  18   4     9605.81     9468.83    182.06 o 
   8  18   4     1586.87     1810.94    154.80 o 
  10  18   4     4478.21     4727.57    194.61 o 
  12  18   4     1945.93     2070.24    189.73 o 
  14  18   4     4362.40     4672.30    270.05 o 
  16  18   4     1855.95     1653.17    122.06 o 
 -13  19   4       12.99       13.85     48.97 o 
 -11  19   4       92.51       88.64     40.53 o 
  -9  19   4       86.01      170.98     81.70 o 
  -7  19   4      587.07      641.35     67.15 o 
  -5  19   4        6.08      146.15    197.11 o 
  -3  19   4      304.68      449.97    101.51 o 
  -1  19   4      748.28      812.84     70.47 o 
   1  19   4      322.13      372.00     93.74 o 
   3  19   4      231.74      292.32     38.95 o 
   5  19   4     1492.35     1987.60    174.42 o 
   7  19   4      521.31      576.34     55.99 o 
   9  19   4       17.19      101.15    295.04 o 
  11  19   4       36.30       44.74    130.91 o 
  13  19   4      116.97      104.41     27.68 o 
 -12  20   4      559.94      966.06    410.46 o 
 -10  20   4     2108.09     2336.13    283.61 o 
  -8  20   4       61.06      237.07    270.75 o 
  -6  20   4     2125.32     2360.60    320.82 o 
  -4  20   4      672.17      584.54     49.28 o 
  -2  20   4     3055.83     3246.42    206.90 o 
   0  20   4      180.33      315.29    168.56 o 
   2  20   4     3174.24     2948.66    190.16 o 
   4  20   4      352.70      400.36    132.69 o 
   6  20   4     2187.45     2216.25    108.90 o 
   8  20   4       45.85       36.33     97.81 o 
  10  20   4     1733.89     1865.99     92.67 o 
  12  20   4      345.21      428.31    287.24 o 
 -11  21   4        3.38       61.81    183.48 o 
  -9  21   4       19.48       54.67     23.72 o 
  -7  21   4      332.90      463.85    191.78 o 
  -5  21   4       87.10      105.72    149.46 o 
  -3  21   4      449.16      488.37    172.92 o 
  -1  21   4      232.07      226.19    125.83 o 
   1  21   4       15.37      188.00     81.60 o 
   3  21   4       13.25      201.19    248.03 o 
   5  21   4        3.35       63.31     45.72 o 
   7  21   4       59.87       93.33     35.97 o 
   9  21   4       25.70       92.04     66.42 o 
  11  21   4       46.19      246.76    177.97 o 
 -10  22   4     3592.78     3907.82    173.24 o 
  -8  22   4     1679.99     2173.24    221.17 o 
  -6  22   4     5232.96     4985.18    171.00 o 
  -4  22   4     1639.93     1858.26    265.80 o 
  -2  22   4     5321.38     5561.59    341.08 o 
   0  22   4     1303.84     1798.52    265.25 o 
   2  22   4     6177.53     5692.52    141.44 o 
   4  22   4     2280.12     2162.57    171.22 o 
   6  22   4     4626.31     4329.44    229.90 o 
   8  22   4     1295.51     1098.22    344.33 o 
  10  22   4     2489.68     2567.88    248.34 o 
  -7  23   4      234.45      275.48    120.00 o 
  -5  23   4       49.78      141.47     93.41 o 
  -3  23   4       19.16      105.79     60.42 o 
  -1  23   4        0.34       15.47     37.53 o 
   1  23   4        0.37      134.30    130.29 o 
   3  23   4        1.12       50.19    411.59 o 
   5  23   4       11.43       77.21     57.01 o 
   7  23   4      132.31      191.23     63.97 o 
  -2  24   4     2575.17     2514.12    112.05 o 
   0  24   4      529.28      531.74    105.24 o 
   2  24   4     1948.29     1868.62    167.55 o 
   0   1   5     6021.94     8082.26    199.63 o 
  -1   2   5    11918.97    11568.97    402.45 o 
   1   2   5    40613.20    41012.19    454.34 o 
  -2   3   5   104116.25   102168.65   2141.79 o 
   0   3   5       22.47       71.72     18.47 o 
   2   3   5    38938.47    39320.41    236.67 o 
  -3   4   5     6173.47     6157.42    116.81 o 
  -1   4   5    12905.58    12522.22    110.96 o 
   1   4   5     6371.72     7510.44    340.20 o 
   3   4   5     2269.19     2412.48    100.32 o 
  -4   5   5       23.18      357.27     80.58 o 
  -2   5   5    87994.42    86591.80   1048.29 o 
   0   5   5        7.20       86.94     46.92 o 
   2   5   5    57540.29    54499.97   1504.50 o 
   4   5   5      244.19      401.09    102.22 o 
  -5   6   5    16485.99    16330.00    363.48 o 
  -3   6   5    15215.25    14319.41    242.42 o 
  -1   6   5     1658.77     1588.82     96.86 o 
   1   6   5     9451.24     9903.91    371.66 o 
   3   6   5     8905.63     8355.13    403.56 o 
   5   6   5     9894.32    10135.73    547.55 o 
  -6   7   5     9474.54     8910.78    167.50 o 
  -4   7   5      186.94      398.40     90.49 o 
  -2   7   5    66467.53    62982.46    437.83 o 
   0   7   5     5747.56     6149.76    162.29 o 
   2   7   5    12623.88    12524.25    644.74 o 
   4   7   5     2379.78     2645.40    146.19 o 
   6   7   5    23811.22    23205.41    181.26 o 
  -7   8   5     3892.53     3868.54     85.02 o 
  -5   8   5      511.50      629.19    149.20 o 
  -3   8   5      166.04      341.18    105.92 o 
  -1   8   5       65.08      159.97     45.90 o 
   1   8   5     1013.47     1306.90    172.63 o 
   3   8   5      337.85      376.98     53.78 o 
   5   8   5        5.60       26.29     28.73 o 
   7   8   5      119.91      137.17     18.87 o 
  -8   9   5      957.83      953.30    133.43 o 
  -6   9   5    10874.76    10601.96    498.56 o 
  -4   9   5      644.59      756.86    161.10 o 
  -2   9   5    34994.89    32573.63    186.83 o 
   0   9   5      790.36      937.02     90.69 o 
   2   9   5     8037.79     9047.61    373.07 o 
   4   9   5      770.59     1071.11    133.74 o 
   6   9   5    22200.52    22076.08    379.81 o 
   8   9   5      689.01      861.12    166.61 o 
  -9  10   5    12271.41    13406.96    499.67 o 
  -7  10   5    27056.56    25442.24    582.47 o 
  -5  10   5     5412.18     7255.94    300.57 o 
  -3  10   5    13193.76    12400.64    226.61 o 
  -1  10   5    21182.95    21602.29    429.59 o 
   1  10   5    25280.20    25089.08    411.69 o 
   3  10   5    14393.50    14405.14    331.30 o 
   5  10   5    19172.86    18484.72    248.53 o 
   7  10   5    14449.04    13904.23    306.94 o 
   9  10   5     7337.49     7335.78    451.93 o 
 -10  11   5     3565.45     3482.46     38.13 o 
  -8  11   5     1166.23     1303.59     70.76 o 
  -6  11   5     4676.74     4693.84    148.50 o 
  -4  11   5      363.89      546.72    130.98 o 
  -2  11   5    14166.01    13736.71    173.02 o 
   0  11   5      510.22      554.30     68.58 o 
   2  11   5    10160.53     9641.46    363.44 o 
   4  11   5     2886.26     3651.83    165.43 o 
   6  11   5    13680.60    13603.23    313.79 o 
   8  11   5      390.19      357.08     31.80 o 
  10  11   5     8579.23     7950.86    102.60 o 
 -11  12   5       59.05      221.04     76.43 o 
  -9  12   5      317.75      334.73    177.77 o 
  -7  12   5      126.69      192.82     83.87 o 
  -5  12   5      354.36      475.70     75.41 o 
  -3  12   5       30.85       73.01     82.52 o 
  -1  12   5     8397.68     8024.60    148.03 o 
   1  12   5     4545.13     4544.23    144.16 o 
   3  12   5     1667.39     1887.13    135.34 o 
   5  12   5     3272.50     3241.17    104.51 o 
   7  12   5     2209.77     2400.91    162.74 o 
   9  12   5     1616.99     1543.60    275.15 o 
  11  12   5      464.53      456.27     86.61 o 
 -12  13   5     2179.47     2022.74    159.53 o 
 -10  13   5     5141.96     5265.34    184.56 o 
  -8  13   5      838.52      999.59    115.13 o 
  -6  13   5     6240.13     6001.07    192.12 o 
  -4  13   5     1840.40     1834.99    120.03 o 
  -2  13   5     6857.00     6504.99    161.40 o 
   0  13   5      121.01      312.98     98.05 o 
   2  13   5     1670.01     1501.50     36.15 o 
   4  13   5      604.36      661.93    188.83 o 
   6  13   5     8620.35     7711.14    316.02 o 
   8  13   5     1118.61     1318.78    128.73 o 
  10  13   5     5043.83     4592.44    192.72 o 
  12  13   5        2.46       64.08     88.30 o 
 -13  14   5     3009.19     3360.12    166.44 o 
 -11  14   5     5119.06     4946.47    214.19 o 
  -9  14   5     7122.84     6599.85     70.91 o 
  -7  14   5     3343.48     3362.28    271.05 o 
  -5  14   5      921.66     1367.40    121.66 o 
  -3  14   5     1167.60     1317.60    122.90 o 
  -1  14   5     7292.88     6606.45    312.32 o 
   1  14   5     5184.31     5085.50    162.36 o 
   3  14   5     4147.75     3600.21     78.18 o 
   5  14   5    11450.67    11329.09    267.24 o 
   7  14   5     5846.30     6104.98    144.45 o 
   9  14   5     4108.06     3588.89    210.50 o 
  11  14   5     3980.11     3835.77    138.47 o 
  13  14   5     2173.73     2119.84     76.40 o 
 -14  15   5     1268.72     1583.98    178.12 o 
 -12  15   5      814.33      845.14    145.40 o 
 -10  15   5     2072.73     2431.76    296.91 o 
  -8  15   5       61.31       94.61     66.21 o 
  -6  15   5     6586.20     6302.26     86.72 o 
  -4  15   5      467.19      710.11    142.26 o 
  -2  15   5     4935.48     4773.92    220.83 o 
   0  15   5       22.08       51.63     56.55 o 
   2  15   5     2652.33     3091.95    178.84 o 
   4  15   5     2914.30     2936.67    217.56 o 
   6  15   5     3621.64     3271.12     97.46 o 
   8  15   5      703.82      744.57     81.75 o 
  10  15   5      904.88      812.28    100.75 o 
  12  15   5      408.97      476.04     79.50 o 
  14  15   5     3654.75     3691.13     90.82 o 
 -15  16   5     1267.25     1432.68    219.96 o 
 -13  16   5      558.58      804.58    266.16 o 
 -11  16   5      191.68      284.76    120.54 o 
  -9  16   5      194.45      298.74     93.47 o 
  -7  16   5      218.44      287.95     80.35 o 
  -5  16   5      349.38      475.76     71.76 o 
  -3  16   5      253.91      262.02     71.80 o 
  -1  16   5       30.21       56.69     60.91 o 
   1  16   5      169.32      177.78     10.58 o 
   3  16   5      662.45      739.09    104.84 o 
   5  16   5       40.73       64.66    116.10 o 
   7  16   5       27.95       83.63     52.26 o 
   9  16   5        8.80       88.67     66.33 o 
  11  16   5      784.34      857.73    100.58 o 
  13  16   5      300.09      255.50    105.93 o 
  15  16   5      440.73      368.92     44.04 o 
 -16  17   5      794.04      746.61     51.45 o 
 -14  17   5     1221.86     1130.79    275.26 o 
 -12  17   5       78.89      123.52     47.93 o 
 -10  17   5     1645.90     1765.36    180.42 o 
  -8  17   5       16.16       53.14     58.40 o 
  -6  17   5     4352.55     4405.21    136.75 o 
  -4  17   5      251.05      473.20    124.12 o 
  -2  17   5     3242.51     3697.97    195.60 o 
   0  17   5      614.27      594.27     49.68 o 
   2  17   5     2425.97     2352.40    200.65 o 
   4  17   5     1652.70     1962.65    153.61 o 
   6  17   5     1871.89     2009.10    164.78 o 
   8  17   5      149.12      145.94     47.37 o 
  10  17   5     1001.71     1759.21    192.27 o 
  12  17   5      379.31      408.38     85.38 o 
  14  17   5     2114.26     1913.98    116.16 o 
  16  17   5      374.88      424.09    120.33 o 
 -15  18   5     1960.31     2116.62    177.06 o 
 -13  18   5     2225.91     2379.21    180.19 o 
 -11  18   5     3408.88     3074.96    261.44 o 
  -9  18   5     6076.45     5703.86    104.98 o 
  -7  18   5     3889.43     3649.68    119.62 o 
  -5  18   5     4399.43     3990.56    160.50 o 
  -3  18   5     4699.80     4596.60    287.22 o 
  -1  18   5     6054.42     5466.33    145.45 o 
   1  18   5     4435.17     4623.48    147.22 o 
   3  18   5     3154.01     3194.21    161.71 o 
   5  18   5     3427.90     3541.32    230.02 o 
   7  18   5     2984.15     2784.07    161.30 o 
   9  18   5     1565.34     1993.48    158.32 o 
  11  18   5     1959.35     2695.02    328.59 o 
  13  18   5     1302.32     1238.32    201.07 o 
  15  18   5      927.54      825.39     76.03 o 
 -14  19   5     1767.51     2012.62    109.65 o 
 -12  19   5      181.57      296.79    188.53 o 
 -10  19   5     2915.10     3060.41    112.21 o 
  -8  19   5      123.02      137.36    196.88 o 
  -6  19   5     2776.98     3433.13    251.22 o 
  -4  19   5       25.01       45.54    159.97 o 
  -2  19   5      875.40      882.68     64.01 o 
   0  19   5       92.76      173.27    143.75 o 
   2  19   5     2868.93     3261.27    197.78 o 
   4  19   5     1527.45     1426.19    112.29 o 
   6  19   5     3526.87     3183.63    109.88 o 
   8  19   5      165.64      169.73     26.60 o 
  10  19   5      788.60     1220.79    104.39 o 
  12  19   5      131.05      141.69    132.87 o 
  14  19   5     1104.35     1133.86    290.98 o 
 -13  20   5      501.14      449.51     46.92 o 
 -11  20   5      498.56      562.06    305.74 o 
  -9  20   5      524.85      498.22     59.54 o 
  -7  20   5      156.62      262.67    141.21 o 
  -5  20   5     1008.66     1084.32    282.82 o 
  -3  20   5     1837.04     1735.79    238.11 o 
  -1  20   5     1054.31      939.94     93.02 o 
   1  20   5     1165.17     1435.07    105.60 o 
   3  20   5      484.62      681.98    261.34 o 
   5  20   5      130.41      138.75     85.34 o 
   7  20   5      167.32      202.14     71.01 o 
   9  20   5      294.68      460.46    222.77 o 
  11  20   5      202.22      241.67    176.09 o 
  13  20   5      102.89      161.76     26.80 o 
 -10  21   5     2790.53     2836.95     85.99 o 
  -8  21   5      796.73      838.11     53.10 o 
  -6  21   5     2829.25     2534.19    278.39 o 
  -4  21   5      156.99      278.91    213.33 o 
  -2  21   5     2237.55     2314.50    331.01 o 
   0  21   5       61.56      299.09    225.80 o 
   2  21   5     2919.68     2633.25    181.53 o 
   4  21   5      183.72      151.12     22.79 o 
   6  21   5     1492.53     1724.16    139.19 o 
   8  21   5        3.15       53.44    221.49 o 
  10  21   5     1245.92     1336.00    186.49 o 
  -9  22   5      792.26     1050.15    128.14 o 
  -7  22   5      867.20      869.03    157.33 o 
  -5  22   5     1419.23     1898.30    168.76 o 
  -3  22   5     2553.74     3082.77    242.80 o 
  -1  22   5     1830.65     1581.57     38.11 o 
   1  22   5     3366.48     3434.21    139.22 o 
   3  22   5     3051.72     2796.01    211.08 o 
   5  22   5     2241.74     2024.14    252.94 o 
   7  22   5     2255.77     2017.74    107.28 o 
   9  22   5     1946.28     2118.09    123.79 o 
  -6  23   5     2709.26     2688.48    145.46 o 
  -4  23   5      226.79      380.08    107.53 o 
  -2  23   5     2734.88     3389.70    283.95 o 
   0  23   5      291.57      421.05    335.92 o 
   2  23   5     2723.30     2779.68    143.68 o 
   4  23   5      453.77      582.39     95.59 o 
   6  23   5     1112.65     1155.11     89.46 o 
   1   1   6    25736.75    24173.70    762.47 o 
   0   2   6    24336.29    23442.84    417.03 o 
   2   2   6     6641.09     6578.46    140.49 o 
  -1   3   6       12.71      507.85    111.22 o 
   1   3   6    20172.77    19449.89    345.57 o 
   3   3   6      923.10     1238.24     66.64 o 
  -2   4   6    43141.04    41489.57    315.71 o 
   0   4   6       32.55      602.99    135.63 o 
   2   4   6    18399.01    19439.71    272.15 o 
   4   4   6      219.48      266.81    157.19 o 
  -3   5   6      778.37     1807.32    192.79 o 
  -1   5   6     3870.35     4495.31    525.39 o 
   1   5   6    26607.82    25773.86    349.16 o 
   3   5   6     4545.17     4410.14    235.82 o 
   5   5   6     7011.66     7528.67    283.86 o 
  -4   6   6    16580.99    15939.92    650.06 o 
  -2   6   6     7846.81     7278.79    235.43 o 
   0   6   6    24020.00    23354.56    246.03 o 
   2   6   6        0.44       43.95    109.03 o 
   4   6   6    25219.05    24445.26    562.87 o 
   6   6   6       81.05      102.73     59.61 o 
  -5   7   6    31787.14    31634.92    225.70 o 
  -3   7   6    11017.92    10295.92    308.43 o 
  -1   7   6     6556.99     7618.92    210.46 o 
   1   7   6    19580.58    18579.63    539.05 o 
   3   7   6     1808.54     1864.45    174.47 o 
   5   7   6     5258.43     5138.43    120.38 o 
   7   7   6    12731.92    13286.83    204.82 o 
  -6   8   6    13004.19    12949.94    178.39 o 
  -4   8   6      391.67      453.20     48.36 o 
  -2   8   6    43074.43    40575.15    750.03 o 
   0   8   6      569.50      701.01    138.73 o 
   2   8   6    17059.66    17798.79    294.38 o 
   4   8   6     1137.71     1390.06     93.46 o 
   6   8   6    15868.08    15620.26    235.81 o 
   8   8   6      158.55      280.92    137.59 o 
  -7   9   6    10953.89    10294.10     79.42 o 
  -5   9   6    17007.71    16590.38    169.05 o 
  -3   9   6     7489.03     8153.86    292.28 o 
  -1   9   6     7177.08     8630.94    151.55 o 
   1   9   6    14002.02    13304.18    102.12 o 
   3   9   6     5545.72     5049.27    323.38 o 
   5   9   6     4830.07     5218.69    251.22 o 
   7   9   6    12119.45    11914.56    401.01 o 
   9   9   6     5049.85     4557.18     46.70 o 
  -8  10   6     7434.52     6920.73    533.20 o 
  -6  10   6        0.74       37.70    124.61 o 
  -4  10   6     3229.70     3225.72     72.80 o 
  -2  10   6     1961.64     2086.36     26.85 o 
   0  10   6    12493.98    13870.88    323.02 o 
   2  10   6      167.50      270.60     90.67 o 
   4  10   6     9822.83    10014.45    227.34 o 
   6  10   6       19.37       53.98     79.43 o 
   8  10   6     7681.83     8061.84    198.39 o 
  10  10   6     1233.30     1474.79    118.78 o 
  -9  11   6     1829.52     1828.96    109.12 o 
  -7  11   6     2839.99     3034.06    105.55 o 
  -5  11   6     5663.48     5424.04     69.20 o 
  -3  11   6     3261.92     2977.17    203.35 o 
  -1  11   6     9311.93     9598.65    214.89 o 
   1  11   6     5758.31     6370.37    110.45 o 
   3  11   6     4547.56     5336.57    256.43 o 
   5  11   6     5290.42     4928.99     92.56 o 
   7  11   6     4913.70     4343.09    126.35 o 
   9  11   6      893.60     1092.18    203.05 o 
  11  11   6      501.76      914.35    205.20 o 
 -10  12   6     2247.39     2526.03    140.71 o 
  -8  12   6      447.53      486.88     64.58 o 
  -6  12   6     5129.44     5244.15    179.21 o 
  -4  12   6        0.15       74.49     35.11 o 
  -2  12   6     4841.95     4907.02    162.01 o 
   0  12   6      342.02      422.27     66.78 o 
   2  12   6     4048.93     4017.14     59.91 o 
   4  12   6      196.40      179.91      9.79 o 
   6  12   6     8236.71     8102.38    326.07 o 
   8  12   6       75.83       80.38     21.48 o 
  10  12   6     3362.74     3062.54    211.55 o 
  12  12   6       79.95      195.56    110.11 o 
 -11  13   6      842.63     1519.26    243.13 o 
  -9  13   6     1211.61     1225.98    103.39 o 
  -7  13   6     2332.33     2061.33    103.86 o 
  -5  13   6     3060.25     2886.46    140.72 o 
  -3  13   6      215.09      458.33     90.41 o 
  -1  13   6     1615.09     1827.74    152.90 o 
   1  13   6      870.62      893.85    120.60 o 
   3  13   6     4190.23     4553.16    154.51 o 
   5  13   6     9795.07     8881.21    113.39 o 
   7  13   6     9833.66     9615.59    437.68 o 
   9  13   6     4328.50     4132.21    179.42 o 
  11  13   6     3745.55     3630.15     96.16 o 
  13  13   6     1859.06     1818.45    124.37 o 
 -12  14   6     1338.95     1517.42    163.63 o 
 -10  14   6     1418.73     1502.41     88.02 o 
  -8  14   6     4659.07     4319.92    235.12 o 
  -6  14   6       22.83       79.72     89.78 o 
  -4  14   6     3026.08     3132.00     89.11 o 
  -2  14   6      131.35      157.87     39.81 o 
   0  14   6     6285.94     5777.15    183.72 o 
   2  14   6      972.80      870.38    198.92 o 
   4  14   6     6039.80     5996.41    111.29 o 
   6  14   6      341.31      363.78    105.42 o 
   8  14   6     1907.94     1830.00    102.16 o 
  10  14   6      237.46      231.62     58.32 o 
  12  14   6      523.80      753.75     94.21 o 
  14  14   6      247.60      297.01     99.92 o 
 -13  15   6     2131.96     2225.35    172.80 o 
 -11  15   6     2712.77     2502.79     52.52 o 
  -9  15   6     4919.27     4956.76    108.62 o 
  -7  15   6     5393.43     5116.79    188.66 o 
  -5  15   6     5915.71     5612.09    140.76 o 
  -3  15   6     3403.43     3096.63     54.99 o 
  -1  15   6     3997.52     3786.00    136.56 o 
   1  15   6     5002.53     4840.58    179.84 o 
   3  15   6     4320.94     4189.82    167.96 o 
   5  15   6     7461.41     7016.93    138.48 o 
   7  15   6     4276.12     4538.59    161.18 o 
   9  15   6     2117.77     2448.55    190.58 o 
  11  15   6     3452.44     3236.84     87.73 o 
  13  15   6     3845.74     3612.38     72.47 o 
  15  15   6     4590.65     4550.90    130.66 o 
 -14  16   6      101.05      339.19    242.76 o 
 -12  16   6      254.43      362.10    110.93 o 
 -10  16   6      841.77     1116.63    199.53 o 
  -8  16   6        5.39       72.62     81.02 o 
  -6  16   6     6565.59     6054.63    116.31 o 
  -4  16   6      182.49      140.94     72.41 o 
  -2  16   6     1413.74     1443.29     81.54 o 
   0  16   6       31.39       24.46     23.75 o 
   2  16   6     1432.49     1674.88    225.78 o 
   4  16   6      204.93      223.11     38.16 o 
   6  16   6     1335.41     1213.37     37.45 o 
   8  16   6       75.28      193.92    210.18 o 
  10  16   6      124.00      366.68    111.04 o 
  12  16   6        9.79       12.24    131.11 o 
  14  16   6      546.58      630.96     94.51 o 
  16  16   6        1.89       12.16     20.52 o 
 -15  17   6     3397.97     3157.44    167.80 o 
 -13  17   6     1390.78     1949.37    196.27 o 
 -11  17   6     1608.49     2046.53    192.82 o 
  -9  17   6     3053.37     3027.22     98.46 o 
  -7  17   6     3341.21     3442.60    218.52 o 
  -5  17   6     4259.51     3969.89    151.64 o 
  -3  17   6     5235.95     4917.27    243.25 o 
  -1  17   6     1959.98     2217.48    197.80 o 
   1  17   6     3332.37     3415.32    210.19 o 
   3  17   6     2377.27     2579.74    315.31 o 
   5  17   6     2959.29     3315.34    158.62 o 
   7  17   6     1533.29     1776.36    234.19 o 
   9  17   6      900.97      870.70    203.88 o 
  11  17   6     1820.94     2008.89    286.70 o 
  13  17   6     1674.03     1738.90     80.79 o 
  15  17   6     1223.73     1222.08     96.70 o 
 -14  18   6      210.17      178.97     44.88 o 
 -12  18   6     1282.16     1187.15    220.81 o 
 -10  18   6       17.34      184.96    150.05 o 
  -8  18   6     1950.91     2164.25    155.27 o 
  -6  18   6       25.82      134.43    194.73 o 
  -4  18   6     1894.93     2365.94    216.34 o 
  -2  18   6      512.97      521.63     98.78 o 
   0  18   6     1121.93     1503.89    125.93 o 
   2  18   6        3.53       92.47     60.56 o 
   4  18   6      820.91     1031.84    207.58 o 
   6  18   6        0.00       13.85     35.39 o 
   8  18   6      899.38      899.05    180.90 o 
  10  18   6       14.85       30.95     64.66 o 
  12  18   6      425.08      444.14    201.27 o 
  14  18   6       69.09      112.46     75.47 o 
 -13  19   6     1190.86     1262.30    148.13 o 
 -11  19   6     1403.31     1273.02    204.72 o 
  -9  19   6     1871.97     2055.26    165.37 o 
  -7  19   6     2010.03     2137.67    141.33 o 
  -5  19   6      891.81      875.24    169.72 o 
  -3  19   6     1690.99     1823.18    239.49 o 
  -1  19   6      184.05      453.10    385.98 o 
   1  19   6     2277.51     2148.97    315.62 o 
   3  19   6     2496.73     2232.32     95.70 o 
   5  19   6     2391.48     2367.10    115.55 o 
   7  19   6     1216.82     1337.93     58.40 o 
   9  19   6      927.81      975.72    199.69 o 
  11  19   6      725.32      821.71    133.36 o 
  13  19   6     1055.02     1698.63    279.55 o 
 -12  20   6       48.87      115.59    274.58 o 
 -10  20   6      982.82     1158.76    162.09 o 
  -8  20   6      290.39      279.60     32.03 o 
  -6  20   6     1570.15     2432.71    450.48 o 
  -4  20   6        3.66       18.51    230.28 o 
  -2  20   6      280.39      354.18     75.33 o 
   0  20   6       97.32      186.09     46.18 o 
   2  20   6      908.65     1030.92    140.03 o 
   4  20   6       50.32      115.28     43.79 o 
   6  20   6     1675.87     1942.80    163.12 o 
   8  20   6       31.04      124.55    192.40 o 
  10  20   6      587.26      862.04    216.65 o 
  12  20   6       62.60      242.61    168.21 o 
  -9  21   6     1527.00     1887.67    153.24 o 
  -7  21   6     2351.44     2118.30    394.05 o 
  -5  21   6     1510.84     2032.92    237.96 o 
  -3  21   6     3337.44     3333.19    263.41 o 
  -1  21   6     1093.66     1038.51     98.58 o 
   1  21   6     2861.62     2838.27    253.76 o 
   3  21   6     2121.83     2023.81    170.07 o 
   5  21   6     1575.83     1717.41    192.88 o 
   7  21   6      815.54      777.72    154.38 o 
   9  21   6     1218.19     1090.12    155.60 o 
  -8  22   6       48.20      129.53    154.65 o 
  -6  22   6      182.24      206.29    148.26 o 
  -4  22   6      835.03      804.04     96.83 o 
  -2  22   6       11.79      162.33    136.43 o 
   0  22   6     1208.40     1387.82    116.08 o 
   2  22   6       27.41      133.71    139.55 o 
   4  22   6     1047.65     1279.88    181.38 o 
   6  22   6        2.65      103.53     81.92 o 
   8  22   6     1034.58      970.32     58.18 o 
  -3  23   6     1844.57     1694.95    148.61 o 
  -1  23   6      977.71     1296.40    183.04 o 
   1  23   6     2249.36     1975.80    315.81 o 
   3  23   6     2073.86     2138.14    297.64 o 
   0   1   7     6543.29     5978.36    335.30 o 
  -1   2   7      498.62      527.20    146.23 o 
   1   2   7    19017.13    20297.60    388.82 o 
  -2   3   7      123.26      222.31     63.84 o 
   0   3   7      372.32      676.40    116.22 o 
   2   3   7     1302.23     1587.30    110.91 o 
  -3   4   7    33245.05    32102.87    273.58 o 
  -1   4   7    24975.40    24145.79    361.40 o 
   1   4   7    47740.63    45224.92    549.27 o 
   3   4   7    16273.90    18316.89    223.67 o 
  -4   5   7    10833.88    11161.23    579.37 o 
  -2   5   7       95.51       97.72     35.68 o 
   0   5   7    23055.77    22708.87    519.59 o 
   2   5   7       50.13      288.35    142.68 o 
   4   5   7    18374.84    19050.84    208.52 o 
  -5   6   7      109.04      260.19    142.07 o 
  -3   6   7      526.01      532.29     10.72 o 
  -1   6   7       65.87      157.13     29.22 o 
   1   6   7     2025.85     2235.75    188.69 o 
   3   6   7      581.56      596.38     69.55 o 
   5   6   7     2759.38     2736.43     46.82 o 
  -6   7   7       41.28      259.32    135.65 o 
  -4   7   7    11225.78    10753.89    269.71 o 
  -2   7   7     1863.18     2109.19    161.28 o 
   0   7   7     2940.08     3130.44    116.52 o 
   2   7   7     3490.42     3518.08     51.71 o 
   4   7   7    10547.09    10238.45    112.20 o 
   6   7   7       25.82       33.37     11.57 o 
  -7   8   7     8534.96     7838.31    339.45 o 
  -5   8   7    14083.24    12969.31    283.97 o 
  -3   8   7     7230.28     6706.72    337.65 o 
  -1   8   7    15026.83    15838.28    361.55 o 
   1   8   7     9927.98    11319.09    159.77 o 
   3   8   7    11686.22    12148.52    265.75 o 
   5   8   7     3431.43     3701.88    153.21 o 
   7   8   7     7922.47     8808.39    311.28 o 
  -8   9   7     8179.52     7579.52     82.27 o 
  -6   9   7      113.21      288.10     65.50 o 
  -4   9   7    10959.81    10845.35    174.00 o 
  -2   9   7      168.44      147.46     23.35 o 
   0   9   7    18335.78    17196.30    799.27 o 
   2   9   7        4.36      242.18     66.91 o 
   4   9   7    12774.20    12211.40    742.84 o 
   6   9   7       24.28       87.09     48.20 o 
   8   9   7    10152.48     9466.14    659.65 o 
  -9  10   7       13.03       34.29     55.66 o 
  -7  10   7       11.00       23.95     15.57 o 
  -5  10   7      613.75      621.88    106.60 o 
  -3  10   7      507.48      650.50     89.69 o 
  -1  10   7     5301.56     5491.71    172.08 o 
   1  10   7       58.22      109.70    153.18 o 
   3  10   7      417.79      385.31     41.51 o 
   5  10   7      711.68      743.76     42.70 o 
   7  10   7      852.75      872.53    125.29 o 
   9  10   7       31.24       60.13     57.57 o 
 -10  11   7      718.64      698.37     47.57 o 
  -8  11   7     5454.84     5231.96    157.99 o 
  -6  11   7      143.63      179.74     11.69 o 
  -4  11   7     4527.54     4112.97    185.26 o 
  -2  11   7     1461.64     1474.98     60.98 o 
   0  11   7    12269.96    11841.33    486.15 o 
   2  11   7       93.74      146.12     47.34 o 
   4  11   7    11811.16    11096.22     60.67 o 
   6  11   7      178.75      196.54     57.11 o 
   8  11   7     4895.40     4718.94    181.56 o 
  10  11   7      603.71      688.66    180.75 o 
 -11  12   7     4439.10     4253.73     78.74 o 
  -9  12   7     6326.65     5729.11     80.93 o 
  -7  12   7     7224.08     7289.24    144.50 o 
  -5  12   7     6465.54     6277.57    106.76 o 
  -3  12   7     5768.39     5773.59    138.19 o 
  -1  12   7    13028.99    12093.99    726.13 o 
   1  12   7     7999.99     7427.13    246.21 o 
   3  12   7    15593.65    14870.92    193.56 o 
   5  12   7    10811.10    11698.45    458.31 o 
   7  12   7    14990.48    15302.46    830.84 o 
   9  12   7     4600.41     4152.57     70.89 o 
  11  12   7     6481.74     6268.20    188.68 o 
 -12  13   7     2827.23     2609.84    100.71 o 
 -10  13   7      481.46      439.64    197.43 o 
  -8  13   7     6142.69     5763.10     90.20 o 
  -6  13   7      154.09      402.31    200.82 o 
  -4  13   7     3346.70     3240.83    119.56 o 
  -2  13   7       41.76      134.15    166.21 o 
   0  13   7     4302.26     4301.84    183.25 o 
   2  13   7      493.21      641.27     91.39 o 
   4  13   7     7508.13     7478.86    227.87 o 
   6  13   7      125.64      328.51    125.58 o 
   8  13   7     3432.85     3225.38    243.74 o 
  10  13   7       50.37      291.37    227.66 o 
  12  13   7     3169.43     2908.98    251.01 o 
 -13  14   7       42.36      109.66    115.95 o 
 -11  14   7      169.58      186.95     46.31 o 
  -9  14   7      244.58      229.54    109.33 o 
  -7  14   7      287.80      307.27    119.65 o 
  -5  14   7      252.31      219.47     26.68 o 
  -3  14   7       55.23      195.02    111.93 o 
  -1  14   7       19.44       39.50     67.22 o 
   1  14   7       28.82       71.35     50.38 o 
   3  14   7      673.41      813.60    197.74 o 
   5  14   7      303.62      432.58    188.62 o 
   7  14   7       15.63      144.51    103.34 o 
   9  14   7        3.95      112.31    104.39 o 
  11  14   7      844.80      873.88     65.20 o 
  13  14   7      271.35      423.96    132.42 o 
 -14  15   7      302.04      527.15    291.89 o 
 -12  15   7     3191.92     3429.50    234.01 o 
 -10  15   7      463.31      458.34     51.31 o 
  -8  15   7     4929.26     4841.48    154.03 o 
  -6  15   7      157.07      178.23      4.39 o 
  -4  15   7     3167.61     3169.27    109.07 o 
  -2  15   7      682.53      911.40    217.84 o 
   0  15   7     7549.00     7440.65    136.58 o 
   2  15   7      310.65      421.81    152.17 o 
   4  15   7     4095.37     4326.63    187.00 o 
   6  15   7      177.87      158.31     63.67 o 
   8  15   7     1789.18     1647.68    398.68 o 
  10  15   7       88.84       85.61     80.20 o 
  12  15   7     2487.56     2883.06    229.13 o 
  14  15   7      560.62      542.32     46.62 o 
 -15  16   7     1120.16     1172.12    152.21 o 
 -13  16   7      204.83      264.14    137.71 o 
 -11  16   7     1144.49     1282.55     92.46 o 
  -9  16   7     2423.04     2544.29    163.24 o 
  -7  16   7     2534.69     2936.69    267.58 o 
  -5  16   7     1462.30     1838.42    215.65 o 
  -3  16   7     3475.40     3167.07    364.63 o 
  -1  16   7      981.33      916.78    293.30 o 
   1  16   7     2981.87     2892.33    121.66 o 
   3  16   7      923.23     1038.05    134.61 o 
   5  16   7     2901.11     2985.40     93.31 o 
   7  16   7     2363.12     2315.63    133.22 o 
   9  16   7     1802.33     1872.74    284.31 o 
  11  16   7     2897.22     2765.37    169.44 o 
  13  16   7     1123.32     1146.36    240.98 o 
  15  16   7      947.10     1068.81    219.36 o 
 -14  17   7        2.21       57.69    111.25 o 
 -12  17   7     2742.16     2745.70    173.70 o 
 -10  17   7      210.86      222.21     28.92 o 
  -8  17   7     3960.61     4057.56    146.95 o 
  -6  17   7      166.78      159.32     61.89 o 
  -4  17   7     5143.24     4932.17    114.47 o 
  -2  17   7     1525.46     1607.60    122.54 o 
   0  17   7     2726.36     2510.19    107.17 o 
   2  17   7      324.21      532.53    200.29 o 
   4  17   7     4544.49     4277.71    246.75 o 
   6  17   7      191.33      316.46    210.99 o 
   8  17   7     2435.30     2205.19    164.43 o 
  10  17   7      464.08      599.26    374.94 o 
  12  17   7     2150.78     2381.15    286.79 o 
  14  17   7      118.03      133.23    134.83 o 
 -13  18   7      252.39      306.69    130.24 o 
 -11  18   7      340.18      393.05    115.48 o 
  -9  18   7      335.58      445.85     82.57 o 
  -7  18   7      333.09      344.30     86.75 o 
  -5  18   7        6.35      108.18     78.50 o 
  -3  18   7     1627.51     1742.69    232.80 o 
  -1  18   7        7.66       72.75     65.95 o 
   1  18   7     1651.11     1713.20    139.09 o 
   3  18   7      143.90      221.69     89.16 o 
   5  18   7      684.36      660.93    142.28 o 
   7  18   7       83.37      103.86     66.14 o 
   9  18   7      305.87      332.34     55.76 o 
  11  18   7      414.14      567.11     40.66 o 
  13  18   7      237.10      298.08    167.72 o 
 -12  19   7     2583.41     2369.04    116.85 o 
 -10  19   7      187.45      216.89    108.00 o 
  -8  19   7     1242.30     1186.43    110.38 o 
  -6  19   7        0.41       67.96     58.61 o 
  -4  19   7     1220.22     1690.91    442.80 o 
  -2  19   7      556.64      765.59    243.39 o 
   0  19   7     3592.15     3492.75    393.64 o 
   2  19   7      757.26      781.77    156.49 o 
   4  19   7     5148.44     4508.97    117.68 o 
   6  19   7       31.67       48.36    132.09 o 
   8  19   7     2224.83     2148.99    158.25 o 
  10  19   7      477.47      513.30     70.19 o 
  12  19   7     1342.97     1206.64     46.93 o 
 -11  20   7     1841.88     2021.59    144.08 o 
  -9  20   7     2063.93     2709.12    199.69 o 
  -7  20   7     3759.54     3508.36    160.53 o 
  -5  20   7     1408.06     1822.68    259.36 o 
  -3  20   7     3624.35     3852.86    212.95 o 
  -1  20   7      884.50      838.98    159.63 o 
   1  20   7     2443.20     2604.62     82.33 o 
   3  20   7     1373.03     1302.80    148.56 o 
   5  20   7     2015.84     1820.35    287.61 o 
   7  20   7     1559.09     1545.13    145.90 o 
   9  20   7     2690.96     2895.28    273.74 o 
  11  20   7     1741.09     1740.58    283.53 o 
  -8  21   7      535.05      471.19     74.61 o 
  -6  21   7      124.69      202.99    178.55 o 
  -4  21   7     1656.87     1653.32    134.73 o 
  -2  21   7      260.18      303.39    147.91 o 
   0  21   7     2018.14     1904.11    106.96 o 
   2  21   7        2.03       95.99    232.30 o 
   4  21   7     2354.01     2920.76    201.99 o 
   6  21   7       55.26      234.55    130.71 o 
   8  21   7     1649.91     1734.75    226.74 o 
  -5  22   7      172.63      165.83    122.36 o 
  -3  22   7      558.87      549.20    150.27 o 
  -1  22   7       88.57      177.40    246.22 o 
   1  22   7      394.12      560.08    226.35 o 
   3  22   7      183.58      195.63     48.15 o 
   5  22   7      185.68      320.56    132.27 o 
   0  23   7     1482.45     1435.90    174.17 o 
   0   0   8     3218.22     3166.66    104.01 o 
   1   1   8    10540.88    10171.86     98.83 o 
   0   2   8     2215.25     2409.06    116.73 o 
   2   2   8      205.98      981.10    140.94 o 
  -1   3   8     4280.48     4144.23    125.92 o 
   1   3   8      236.24      457.85    247.90 o 
   3   3   8    11212.00    11319.63    135.37 o 
  -2   4   8    13269.56    13273.57    192.34 o 
   0   4   8    37841.71    34985.46    162.14 o 
   2   4   8    15588.36    16154.24    294.07 o 
   4   4   8    49289.05    45363.91    874.13 o 
  -3   5   8     5834.33     5923.96     87.41 o 
  -1   5   8     3179.15     3253.36    107.34 o 
   1   5   8      168.85      295.65    102.74 o 
   3   5   8     4924.68     5461.17    213.02 o 
   5   5   8     1508.91     1547.47     60.69 o 
  -4   6   8     1429.97     1665.44    105.44 o 
  -2   6   8     7137.15     7072.78     89.65 o 
   0   6   8     7237.80     7841.75    239.75 o 
   2   6   8      191.73      308.44    126.03 o 
   4   6   8    25484.82    24508.14    247.77 o 
   6   6   8      157.14      191.71     75.66 o 
  -5   7   8       80.66      173.43    118.71 o 
  -3   7   8      895.05      965.01    102.96 o 
  -1   7   8     3265.32     3345.50    188.80 o 
   1   7   8      520.05      479.37     99.69 o 
   3   7   8      371.42      349.23     90.62 o 
   5   7   8       31.77      118.91     60.27 o 
   7   7   8      648.88      624.84     35.90 o 
  -6   8   8     9373.12     8897.87    246.13 o 
  -4   8   8    24836.31    23181.07    760.67 o 
  -2   8   8     1260.42     1465.73    126.37 o 
   0   8   8    31820.61    31465.41    136.93 o 
   2   8   8     5019.04     4972.38    119.54 o 
   4   8   8    19311.17    17745.07    395.42 o 
   6   8   8     1232.26     1151.88     76.62 o 
   8   8   8    15471.86    14991.68    193.14 o 
  -7   9   8      567.97      664.52     75.97 o 
  -5   9   8       68.77      118.89     74.05 o 
  -3   9   8      204.60      259.42     58.36 o 
  -1   9   8     2285.27     2508.86    127.30 o 
   1   9   8      120.88      185.48     87.20 o 
   3   9   8        2.57      135.43    112.39 o 
   5   9   8      223.39      277.15     51.34 o 
   7   9   8        0.57        7.83     36.83 o 
   9   9   8        7.53      159.41    107.46 o 
  -8  10   8     3125.85     2812.78     78.58 o 
  -6  10   8       57.15      137.41    168.33 o 
  -4  10   8     1865.33     1795.85    126.97 o 
  -2  10   8     3050.98     3085.68     56.52 o 
   0  10   8     2279.87     2088.59     64.85 o 
   2  10   8     2160.67     2082.65     54.38 o 
   4  10   8      427.72      651.46    138.79 o 
   6  10   8     1986.95     2078.03    111.69 o 
   8  10   8      858.92     1089.98    134.77 o 
  10  10   8     1638.41     1878.50     86.86 o 
  -9  11   8       20.29       10.31     81.23 o 
  -7  11   8      175.64      160.51    188.24 o 
  -5  11   8       10.10       44.73     83.14 o 
  -3  11   8      501.06      554.16     67.72 o 
  -1  11   8       31.41       74.86    157.92 o 
   1  11   8      750.15      779.35     46.40 o 
   3  11   8       31.73       87.74    121.50 o 
   5  11   8      581.22      611.82    101.97 o 
   7  11   8       27.74      113.81    132.76 o 
   9  11   8       21.05       52.96     13.30 o 
  11  11   8       18.17       71.14    140.56 o 
 -10  12   8     3254.84     2837.20     92.57 o 
  -8  12   8    18290.45    18520.44    299.31 o 
  -6  12   8     2321.84     2521.76    113.03 o 
  -4  12   8    12244.01    12038.34    983.45 o 
  -2  12   8      909.36     1071.63     84.60 o 
   0  12   8    17614.87    17785.75    186.61 o 
   2  12   8     3615.62     3513.89    162.12 o 
   4  12   8    18680.69    17639.30    654.23 o 
   6  12   8     2432.85     2136.99    136.92 o 
   8  12   8    10761.91     9976.13    119.63 o 
  10  12   8     1534.58     1449.60    142.79 o 
  12  12   8    12765.25    11642.14     83.93 o 
 -11  13   8        0.82      224.37    251.63 o 
  -9  13   8      320.72      541.25    268.55 o 
  -7  13   8      653.07      606.71     69.58 o 
  -5  13   8      211.37      335.32    133.02 o 
  -3  13   8        0.85       16.74     52.36 o 
  -1  13   8      379.61      443.74     62.72 o 
   1  13   8      398.94      473.71    102.18 o 
   3  13   8       95.44      184.39     50.32 o 
   5  13   8      153.79      222.24    135.20 o 
   7  13   8       28.17       63.53    127.93 o 
   9  13   8        2.69        6.32     67.31 o 
  11  13   8        0.79       24.41     63.77 o 
  13  13   8      102.60      187.55    232.00 o 
 -12  14   8     3142.38     3363.86    240.57 o 
 -10  14   8      164.49      114.01     74.59 o 
  -8  14   8     8334.89     7665.27    127.58 o 
  -6  14   8      596.63      612.60     81.53 o 
  -4  14   8     8410.71     7689.86    123.14 o 
  -2  14   8      914.71     1002.66    157.08 o 
   0  14   8     6002.51     5500.10     80.89 o 
   2  14   8       42.79       60.67    115.91 o 
   4  14   8     2275.54     2284.49     68.82 o 
   6  14   8      549.54      610.74     38.81 o 
   8  14   8     1649.75     2182.36    136.04 o 
  10  14   8        4.95      144.63    156.92 o 
  12  14   8     3227.09     3294.67    117.99 o 
  14  14   8       47.08       93.57     47.66 o 
 -13  15   8       95.34      186.38    144.64 o 
 -11  15   8       29.28       84.94     58.83 o 
  -9  15   8        8.20       82.66    164.58 o 
  -7  15   8      121.57      139.34     43.93 o 
  -5  15   8      348.43      415.80     58.42 o 
  -3  15   8      356.57      353.79     23.09 o 
  -1  15   8        2.93       42.97     36.39 o 
   1  15   8        0.95       13.55     28.11 o 
   3  15   8       32.40       68.00     67.93 o 
   5  15   8      919.50     1086.07    162.30 o 
   7  15   8        0.09       81.39     76.43 o 
   9  15   8      219.12      265.85     68.27 o 
  11  15   8      166.58      178.71     81.29 o 
  13  15   8        1.31       16.07     73.46 o 
  15  15   8       11.32       75.86    174.89 o 
 -14  16   8      281.96      671.48    319.64 o 
 -12  16   8     3892.72     3497.97     59.62 o 
 -10  16   8     1019.87     1318.21    183.18 o 
  -8  16   8     8859.62     7859.88     74.03 o 
  -6  16   8     1113.11     1559.54    182.29 o 
  -4  16   8    10745.28     9710.65     68.36 o 
  -2  16   8     3825.80     3931.81    114.47 o 
   0  16   8    10276.54     9451.09    107.03 o 
   2  16   8     1640.63     1866.65    119.08 o 
   4  16   8    12511.92    11507.07    211.37 o 
   6  16   8     1589.28     1660.96    136.03 o 
   8  16   8     6583.95     6128.66    185.25 o 
  10  16   8     2018.32     1928.94    244.64 o 
  12  16   8     5785.43     5657.51    175.65 o 
  14  16   8     1125.68     1091.90    162.74 o 
 -13  17   8       53.90       55.38    108.50 o 
 -11  17   8      139.46      201.61     49.75 o 
  -9  17   8        0.08       14.25    101.42 o 
  -7  17   8        6.88       25.45     63.99 o 
  -5  17   8      241.27      370.87    125.43 o 
  -3  17   8       81.18      107.77     21.58 o 
  -1  17   8       33.37       74.87     71.17 o 
   1  17   8      104.39      223.76    149.24 o 
   3  17   8      313.53      491.20    255.22 o 
   5  17   8       38.02       38.29     64.32 o 
   7  17   8       75.72      165.67     57.60 o 
   9  17   8        0.06       11.44      9.64 o 
  11  17   8        4.63       69.83     43.87 o 
  13  17   8       18.04      100.90    233.23 o 
 -12  18   8     1409.35     1600.12    155.19 o 
 -10  18   8        3.34       84.06    171.39 o 
  -8  18   8      791.63      788.81     51.88 o 
  -6  18   8       20.98      104.97    212.65 o 
  -4  18   8     1639.31     1624.28     99.01 o 
  -2  18   8      493.25      494.10    146.25 o 
   0  18   8     2781.63     2486.88     77.15 o 
   2  18   8       61.89      152.95    147.85 o 
   4  18   8     4187.91     3750.48     84.74 o 
   6  18   8        5.49       51.73     36.25 o 
   8  18   8     1736.57     2673.39    344.49 o 
  10  18   8      339.79      318.04    303.72 o 
  12  18   8     1511.66     1418.38    106.15 o 
 -11  19   8        3.20       64.84     76.36 o 
  -9  19   8      104.09      170.83     81.97 o 
  -7  19   8      136.32      256.50    225.70 o 
  -5  19   8        0.10      105.46    214.57 o 
  -3  19   8      268.49      264.82    103.10 o 
  -1  19   8      617.70      746.59    180.08 o 
   1  19   8      248.54      307.77     92.73 o 
   3  19   8      322.39      464.92    141.62 o 
   5  19   8        7.32       76.97     45.17 o 
   7  19   8       38.12      161.68     60.92 o 
   9  19   8        7.72      116.68     74.76 o 
  11  19   8       10.48       59.24    133.22 o 
 -10  20   8     1356.40     1239.74     54.44 o 
  -8  20   8     1886.89     1877.20    149.87 o 
  -6  20   8      868.40     1135.29    198.63 o 
  -4  20   8     3100.62     3261.90    394.80 o 
  -2  20   8      723.64      626.52    310.09 o 
   0  20   8     3364.07     3785.82    270.10 o 
   2  20   8      143.01      169.00     66.25 o 
   4  20   8     4954.89     4711.48    122.43 o 
   6  20   8     1270.64     1237.31    143.89 o 
   8  20   8     5145.86     4922.98    155.40 o 
  10  20   8     3031.40     3084.15    191.59 o 
  -7  21   8       32.85       43.31    182.25 o 
  -5  21   8       47.90       56.35     18.74 o 
  -3  21   8        0.42       53.59     94.42 o 
  -1  21   8       44.54       93.44    198.64 o 
   1  21   8       30.14       70.64    181.10 o 
   3  21   8       86.21       84.40     56.23 o 
   5  21   8        2.45       48.29    215.67 o 
   7  21   8      116.79      257.75     66.26 o 
  -4  22   8     2010.46     1864.23    608.60 o 
  -2  22   8       87.62      155.09    368.04 o 
   0  22   8     1183.60     1086.64    213.42 o 
   2  22   8        2.12       41.87    103.99 o 
   4  22   8     1034.79     1169.80    172.43 o 
   0   1   9     5974.00     5640.09    240.29 o 
  -1   2   9     3723.63     4217.48    324.21 o 
   1   2   9     1810.39     1746.49    116.15 o 
  -2   3   9     2365.23     2689.57    112.68 o 
   0   3   9    11693.94    11834.09    752.20 o 
   2   3   9      329.12      416.23     71.88 o 
  -3   4   9     3193.03     3188.50    179.67 o 
  -1   4   9    21055.95    20278.00    278.48 o 
   1   4   9    10927.62    11605.37    662.46 o 
   3   4   9    14903.45    13713.63     73.01 o 
  -4   5   9     8348.41     8588.89     71.41 o 
  -2   5   9      725.02      757.30     17.12 o 
   0   5   9    13357.65    12638.46    481.76 o 
   2   5   9     1513.07     1673.31    155.50 o 
   4   5   9    23354.76    22337.49    277.23 o 
  -5   6   9       68.43       99.94     74.15 o 
  -3   6   9     2170.81     2808.46    145.09 o 
  -1   6   9      359.99      446.49    154.03 o 
   1   6   9       78.41      255.71    225.72 o 
   3   6   9      699.34     1146.23    126.69 o 
   5   6   9      494.98      704.79    121.59 o 
  -6   7   9      553.86      558.55     59.70 o 
  -4   7   9     3961.05     3731.03     94.04 o 
  -2   7   9     1759.19     1809.91     46.42 o 
   0   7   9    19658.03    19002.70    631.71 o 
   2   7   9      462.09      608.81     33.64 o 
   4   7   9      677.04     1250.59    170.63 o 
   6   7   9       86.05      114.70     34.20 o 
  -7   8   9     5251.79     4908.15    188.12 o 
  -5   8   9     4153.50     3856.74    121.53 o 
  -3   8   9     9910.42     9618.20    154.11 o 
  -1   8   9    12622.76    11768.13    120.97 o 
   1   8   9    13599.47    12436.47    664.18 o 
   3   8   9     9258.51     8738.39     76.00 o 
   5   8   9     2096.70     2420.12    131.90 o 
   7   8   9     4916.87     4573.84    168.41 o 
  -8   9   9     2041.36     2483.24    153.10 o 
  -6   9   9     1031.71     1028.01     39.43 o 
  -4   9   9     5552.69     5463.24    261.74 o 
  -2   9   9     1876.00     1974.15     65.73 o 
   0   9   9    14435.12    13907.19    178.39 o 
   2   9   9        3.50       13.74      9.67 o 
   4   9   9     5540.20     5214.28    170.80 o 
   6   9   9     6058.81     5921.78    118.17 o 
   8   9   9     5697.16     5359.75     83.89 o 
  -9  10   9     1098.60     1112.43    202.74 o 
  -7  10   9     1198.15     1161.55    165.84 o 
  -5  10   9       31.37       66.25     99.06 o 
  -3  10   9      804.13      824.57    121.88 o 
  -1  10   9        2.95       65.29     89.91 o 
   1  10   9        3.77       63.71     79.29 o 
   3  10   9      303.41      378.06     77.80 o 
   5  10   9      464.01      466.81     42.66 o 
   7  10   9       23.31       43.61     92.83 o 
   9  10   9       49.23       78.85     43.77 o 
 -10  11   9      195.21      271.07     59.25 o 
  -8  11   9    12528.83    11790.43    105.96 o 
  -6  11   9      438.47      558.49     77.03 o 
  -4  11   9     7296.89     6842.85    110.75 o 
  -2  11   9      548.27      588.61    170.33 o 
   0  11   9     7833.35     7433.37    211.88 o 
   2  11   9       52.25       81.70     69.77 o 
   4  11   9      329.69      729.80    204.42 o 
   6  11   9       66.69      109.88     70.99 o 
   8  11   9     2208.58     2149.18    116.06 o 
  10  11   9       17.17      118.65    126.42 o 
 -11  12   9     3309.61     3181.36    180.51 o 
  -9  12   9     4968.85     4486.29    122.56 o 
  -7  12   9     1827.67     1615.91    313.84 o 
  -5  12   9      838.47     1090.02     68.27 o 
  -3  12   9     1844.25     1691.41     96.32 o 
  -1  12   9     6207.67     5833.49     95.90 o 
   1  12   9    10992.36    10292.36    119.81 o 
   3  12   9     3923.55     4089.47    156.45 o 
   5  12   9     1877.13     1730.42    163.31 o 
   7  12   9     1172.33     1221.02    164.26 o 
   9  12   9     1853.08     2226.25    177.77 o 
  11  12   9     4178.14     4383.65    232.96 o 
 -12  13   9     2098.51     1964.31    144.21 o 
 -10  13   9       43.22      108.27     99.35 o 
  -8  13   9     6732.46     5987.11     19.83 o 
  -6  13   9      225.51      476.97    219.33 o 
  -4  13   9     3861.40     3999.20    132.52 o 
  -2  13   9      329.23      420.84     55.61 o 
   0  13   9     5741.90     5486.02    185.24 o 
   2  13   9      655.20      734.34    109.92 o 
   4  13   9      652.65      745.23    319.46 o 
   6  13   9      146.39      163.01    212.78 o 
   8  13   9     2981.16     3078.04    215.74 o 
  10  13   9      302.87      465.33    101.90 o 
  12  13   9     1673.94     1667.90    185.91 o 
 -13  14   9      101.89      153.75     40.58 o 
 -11  14   9      166.95      245.19     82.07 o 
  -9  14   9     1986.12     2236.53    117.25 o 
  -7  14   9      658.98      716.40    160.83 o 
  -5  14   9      131.24      242.12    137.60 o 
  -3  14   9      177.08      187.65     39.63 o 
  -1  14   9      396.36      784.89    134.59 o 
   1  14   9      397.29      387.33     20.23 o 
   3  14   9      198.86      300.27     68.64 o 
   5  14   9      381.03      353.59     59.52 o 
   7  14   9      153.59      179.72    139.14 o 
   9  14   9      825.70      746.35     51.12 o 
  11  14   9     1414.54     1536.44     42.86 o 
  13  14   9      103.21      115.65     89.89 o 
 -14  15   9        1.53       43.07     48.29 o 
 -12  15   9     1375.56     1304.51    133.84 o 
 -10  15   9       11.20      176.52    232.86 o 
  -8  15   9     4997.35     4895.53    199.42 o 
  -6  15   9      426.41      857.03    102.41 o 
  -4  15   9     5351.76     4817.52    102.50 o 
  -2  15   9      926.25      914.08     60.60 o 
   0  15   9     3829.61     4007.24    166.76 o 
   2  15   9       28.97      151.53     70.44 o 
   4  15   9     5165.38     4896.93    115.61 o 
   6  15   9       17.53      142.15    242.65 o 
   8  15   9     3112.95     3646.30    283.97 o 
  10  15   9        1.96      103.61     71.35 o 
  12  15   9     1761.89     1746.36     93.80 o 
  14  15   9        1.57       72.52    134.09 o 
 -13  16   9      839.15      909.73     94.81 o 
 -11  16   9     1647.11     1658.33    101.82 o 
  -9  16   9     3288.67     3563.57    162.52 o 
  -7  16   9     2954.73     2787.91    216.18 o 
  -5  16   9     2361.95     2848.95    290.27 o 
  -3  16   9     4457.85     4730.47    146.54 o 
  -1  16   9     7962.42     7484.39    154.24 o 
   1  16   9     5110.05     4677.94    159.85 o 
   3  16   9     3774.76     3384.43    203.83 o 
   5  16   9      890.74     1204.65    117.52 o 
   7  16   9     2596.83     3049.36    216.07 o 
   9  16   9     2178.24     1913.27    229.75 o 
  11  16   9     2905.10     3445.10    238.69 o 
  13  16   9     1290.93     1188.13    196.79 o 
 -12  17   9      723.35     1060.33    267.26 o 
 -10  17   9        1.80       72.71    189.84 o 
  -8  17   9     1500.92     1422.56     52.32 o 
  -6  17   9        9.94        8.80    135.98 o 
  -4  17   9     1770.20     1977.59     99.84 o 
  -2  17   9     1021.60     1106.36    220.36 o 
   0  17   9     6435.26     5660.54     62.41 o 
   2  17   9      124.32      123.90     47.79 o 
   4  17   9     4779.78     4818.78    206.90 o 
   6  17   9       87.91      198.92    131.62 o 
   8  17   9     3985.17     4175.27    138.43 o 
  10  17   9      224.11      185.51    249.63 o 
  12  17   9     1308.74     1310.33    198.17 o 
 -11  18   9      167.63      163.41     58.60 o 
  -9  18   9      105.24      116.26     31.63 o 
  -7  18   9       60.22      209.18    206.76 o 
  -5  18   9        5.29       54.48     34.31 o 
  -3  18   9        2.30      129.67    104.70 o 
  -1  18   9     1045.62     1094.79    212.20 o 
   1  18   9      410.69      431.86     80.75 o 
   3  18   9      150.64      145.93    113.41 o 
   5  18   9       19.33      118.64     92.88 o 
   7  18   9      262.53      352.78    132.33 o 
   9  18   9      682.33      596.48    146.47 o 
  11  18   9      359.40      319.66     41.09 o 
 -10  19   9      181.62      181.55    172.83 o 
  -8  19   9      746.75      704.23     42.76 o 
  -6  19   9      134.89      299.27    255.49 o 
  -4  19   9     1631.77     2116.16    312.25 o 
  -2  19   9       87.16       73.40     60.44 o 
   0  19   9     1086.74      990.81    139.91 o 
   2  19   9       68.51      134.59    181.95 o 
   4  19   9     2779.58     2687.17     93.73 o 
   6  19   9      461.41      401.18    102.43 o 
   8  19   9     2827.14     2937.98    131.29 o 
  10  19   9      654.31      649.32    199.78 o 
  -7  20   9      474.70      608.89     74.73 o 
  -5  20   9      922.57     1327.53    303.18 o 
  -3  20   9      954.01      903.12    249.39 o 
  -1  20   9     1387.44     1448.34    290.84 o 
   1  20   9      866.45      966.69     70.34 o 
   3  20   9      259.81      464.71    106.35 o 
   5  20   9      531.24      511.94    179.43 o 
   7  20   9     2341.46     2353.13    288.00 o 
  -4  21   9      987.86     1457.30    189.46 o 
  -2  21   9       13.03      151.13    343.75 o 
   0  21   9     1027.67     1133.85    117.77 o 
   2  21   9       75.28      219.05    218.53 o 
   4  21   9      764.27      702.23     65.10 o 
   1   1  10     1995.82     1993.47    114.70 o 
   0   2  10    23284.78    22500.59    755.05 o 
   2   2  10      702.53      655.03    266.96 o 
  -1   3  10     7659.53     7155.93    276.75 o 
   1   3  10     4395.68     4428.19    281.84 o 
   3   3  10     3516.12     3575.89    245.99 o 
  -2   4  10    10523.67    10271.21    695.90 o 
   0   4  10      220.85      287.36    193.34 o 
   2   4  10    15625.29    16716.38    463.81 o 
   4   4  10      936.05      847.63     22.38 o 
  -3   5  10     2700.48     2847.43    229.91 o 
  -1   5  10      726.07      948.72    278.07 o 
   1   5  10    10526.58    11412.25    215.50 o 
   3   5  10    13360.94    13490.07    416.95 o 
   5   5  10     4644.69     4619.64    184.90 o 
  -4   6  10     9357.81     8797.59    228.24 o 
  -2   6  10     2572.45     2434.13    100.56 o 
   0   6  10    35185.42    34786.96    221.67 o 
   2   6  10       40.28       65.55     56.97 o 
   4   6  10     5622.15     5929.65     98.62 o 
   6   6  10      388.16      376.04      9.79 o 
  -5   7  10     2168.76     2024.52    192.40 o 
  -3   7  10     1901.37     2111.90    152.89 o 
  -1   7  10     1393.05     1730.02    136.96 o 
   1   7  10     5240.51     5483.94    137.37 o 
   3   7  10     3366.25     3091.55     85.00 o 
   5   7  10       68.37      163.77     91.42 o 
   7   7  10     3601.68     3349.41    136.78 o 
  -6   8  10    10501.66     9753.33    225.30 o 
  -4   8  10     1628.88     1573.92     38.28 o 
  -2   8  10    15936.31    15257.03    189.01 o 
   0   8  10       71.77      147.21    168.26 o 
   2   8  10     9736.20     9339.48    126.92 o 
   4   8  10      204.02      274.19     44.87 o 
   6   8  10       32.82       56.90     11.60 o 
   8   8  10      592.88      637.87     96.14 o 
  -7   9  10     1514.78     1638.64     87.38 o 
  -5   9  10      558.23      544.54     62.98 o 
  -3   9  10      767.03     1064.22    106.14 o 
  -1   9  10     2262.53     2482.44    158.73 o 
   1   9  10     1081.07     1094.37    271.59 o 
   3   9  10     6871.94     6940.74    125.73 o 
   5   9  10     1744.35     2179.39    186.44 o 
   7   9  10     2186.56     2001.50    153.42 o 
   9   9  10      653.05      622.56     80.55 o 
  -8  10  10     2046.73     1933.62    199.51 o 
  -6  10  10     1631.13     1584.72     35.70 o 
  -4  10  10     3128.25     3282.16    147.23 o 
  -2  10  10      750.46      798.44     89.52 o 
   0  10  10     2526.43     2462.23     79.62 o 
   2  10  10      474.39      486.21     22.73 o 
   4  10  10       39.83      146.65    125.42 o 
   6  10  10       58.25       98.44     34.64 o 
   8  10  10      838.63      972.78    204.10 o 
  10  10  10        7.52      102.85    134.60 o 
  -9  11  10     3105.23     3020.14    108.81 o 
  -7  11  10     3627.70     3533.10    194.27 o 
  -5  11  10     5628.27     5255.16    167.41 o 
  -3  11  10      812.72     1373.69    185.19 o 
  -1  11  10     4063.57     4190.42    154.27 o 
   1  11  10     2610.58     2316.80    197.58 o 
   3  11  10     2231.31     2806.40    230.40 o 
   5  11  10      314.52      273.04     36.35 o 
   7  11  10       24.11      399.55    111.56 o 
   9  11  10     2815.08     2597.97    101.21 o 
  11  11  10     3323.57     3570.83    137.17 o 
 -10  12  10     2046.83     2028.76    135.36 o 
  -8  12  10     2696.00     2597.67    216.52 o 
  -6  12  10     1996.05     1953.78    335.66 o 
  -4  12  10       20.43       67.72     31.30 o 
  -2  12  10     2492.10     2623.25    161.44 o 
   0  12  10      244.76      288.02     84.28 o 
   2  12  10     4113.90     3931.92    200.42 o 
   4  12  10     1784.77     1808.50     60.05 o 
   6  12  10      415.65      406.34    117.46 o 
   8  12  10      303.78      305.77    208.67 o 
  10  12  10     2435.97     2816.36    162.04 o 
  12  12  10        4.61       13.16    229.88 o 
 -11  13  10     2118.96     2271.72    154.16 o 
  -9  13  10     4177.46     3904.62    163.43 o 
  -7  13  10     1443.71     1777.12    131.83 o 
  -5  13  10     2177.30     2195.33    249.44 o 
  -3  13  10     2158.55     2016.58    169.77 o 
  -1  13  10     3641.13     3383.33    260.39 o 
   1  13  10     1991.69     2265.08    141.57 o 
   3  13  10      886.05      967.31    258.67 o 
   5  13  10     2053.99     1965.71    125.84 o 
   7  13  10     1394.70     1896.79    264.18 o 
   9  13  10     1570.65     1520.52     86.77 o 
  11  13  10     2347.94     2355.97    106.48 o 
  13  13  10     1166.30     1206.77    234.80 o 
 -12  14  10     1895.37     2155.16    175.36 o 
 -10  14  10        9.43       99.98    165.69 o 
  -8  14  10     3302.81     3575.39    199.05 o 
  -6  14  10        2.33       45.84    156.24 o 
  -4  14  10     3093.06     3087.17     76.63 o 
  -2  14  10     1491.63     1493.07     67.87 o 
   0  14  10     4813.41     4631.82    156.44 o 
   2  14  10      358.25      496.78    145.54 o 
   4  14  10     3462.81     3068.16    125.64 o 
   6  14  10       16.61       26.89    105.09 o 
   8  14  10     1121.55     1133.08    132.92 o 
  10  14  10     1772.04     1864.61    319.07 o 
  12  14  10      517.46      600.36    219.31 o 
  14  14  10       67.10       96.94    129.56 o 
 -13  15  10      873.52      943.55     40.02 o 
 -11  15  10     1070.91      904.94     19.58 o 
  -9  15  10     1459.37     1423.77     84.81 o 
  -7  15  10     1515.84     1448.50    142.73 o 
  -5  15  10     2636.35     2810.78    284.66 o 
  -3  15  10     3526.92     3340.87    116.22 o 
  -1  15  10     2289.63     2247.59    249.07 o 
   1  15  10     1568.92     2037.12    156.60 o 
   3  15  10     1877.05     1733.89     97.62 o 
   5  15  10      605.18      956.57    293.90 o 
   7  15  10      306.71      208.67    147.23 o 
   9  15  10      501.92      728.91    277.43 o 
  11  15  10     2364.54     2842.92    239.27 o 
  13  15  10      611.91      724.48    427.48 o 
 -12  16  10       81.15      103.21    114.59 o 
 -10  16  10     1428.37     1388.83     64.62 o 
  -8  16  10        6.25       70.22     73.23 o 
  -6  16  10     1039.34      977.68    136.39 o 
  -4  16  10       23.76       21.90     47.62 o 
  -2  16  10     1710.45     1696.31    103.29 o 
   0  16  10        3.92       58.11    152.24 o 
   2  16  10     1401.42     1442.17    260.93 o 
   4  16  10      321.78      309.45     10.67 o 
   6  16  10     1097.11     1068.25    202.19 o 
   8  16  10      182.00      263.44    205.24 o 
  10  16  10     1166.04     1527.38    126.60 o 
  12  16  10       18.83       67.44    361.95 o 
 -11  17  10      559.95      540.89    109.38 o 
  -9  17  10      416.30      571.43    146.23 o 
  -7  17  10      411.72      518.08    121.56 o 
  -5  17  10      780.14      901.19    188.34 o 
  -3  17  10     1753.63     1733.28    243.11 o 
  -1  17  10     3282.85     3522.36    174.35 o 
   1  17  10     2130.93     2597.51    152.71 o 
   3  17  10     2078.51     2062.83    139.80 o 
   5  17  10      937.88      811.66     64.96 o 
   7  17  10     1926.24     1672.66     62.67 o 
   9  17  10     1807.57     2340.85    179.40 o 
  11  17  10     1516.95     1905.10    126.19 o 
 -10  18  10        4.43       91.74    111.89 o 
  -8  18  10      633.34      776.33    152.73 o 
  -6  18  10       10.52       45.30    133.22 o 
  -4  18  10      716.10     1001.50    228.70 o 
  -2  18  10       13.32       21.68    164.64 o 
   0  18  10     1166.37     1135.40     87.61 o 
   2  18  10        0.79       60.10     65.86 o 
   4  18  10     2122.20     2757.36    205.26 o 
   6  18  10       11.79      149.17    237.58 o 
   8  18  10      790.65      789.36    163.81 o 
  10  18  10       11.13      116.51    198.28 o 
  -9  19  10     1041.67     1008.37     66.44 o 
  -7  19  10      376.75      363.45     43.91 o 
  -5  19  10      977.63      907.89    244.95 o 
  -3  19  10     1385.19     1416.40    232.84 o 
  -1  19  10      688.55      768.48    211.34 o 
   1  19  10      393.95      673.89    108.25 o 
   3  19  10     1215.04     1327.23     83.94 o 
   5  19  10     1549.21     1658.73    194.81 o 
   7  19  10     1952.19     1679.88    318.27 o 
   9  19  10     1727.50     1984.33    171.17 o 
  -6  20  10      693.97     1050.37    319.41 o 
  -4  20  10       39.93       81.65    366.98 o 
  -2  20  10     1180.39     1412.62    352.35 o 
   0  20  10        1.83       14.23    363.19 o 
   2  20  10      253.40      330.91     29.17 o 
   4  20  10       45.53       61.31    116.51 o 
   6  20  10      553.87      598.01     51.51 o 
  -1  21  10      451.27      897.44    398.62 o 
   1  21  10      654.39      630.25     80.59 o 
   0   1  11     2303.46     2307.00     33.49 o 
  -1   2  11     8062.67     8110.57    262.97 o 
   1   2  11    10536.47    10024.81    756.55 o 
  -2   3  11     9839.77     9335.05    168.87 o 
   0   3  11        4.97      108.88    258.62 o 
   2   3  11     7190.61     6956.37    244.89 o 
  -3   4  11       88.41      205.31    106.39 o 
  -1   4  11     2927.09     2916.61     68.20 o 
   1   4  11      549.09      627.57     57.52 o 
   3   4  11      584.55      610.86     71.88 o 
  -4   5  11      303.07      336.94     98.87 o 
  -2   5  11     9344.65     9436.23    258.94 o 
   0   5  11      240.26      193.12    267.57 o 
   2   5  11     9135.45     8940.69    122.70 o 
   4   5  11       76.44       55.96     73.62 o 
  -5   6  11     6514.51     6408.94     80.93 o 
  -3   6  11    15132.73    14652.51    160.09 o 
  -1   6  11     3558.65     3633.15    206.67 o 
   1   6  11    10431.47     9595.01    204.83 o 
   3   6  11     7769.69     7870.41    142.84 o 
   5   6  11     1477.03     1726.12    151.55 o 
  -6   7  11     4843.16     4594.79    219.49 o 
  -4   7  11       37.45      252.12     76.92 o 
  -2   7  11     5598.22     5336.92    227.51 o 
   0   7  11      302.15      363.07     57.83 o 
   2   7  11     4282.16     4780.31    202.60 o 
   4   7  11      325.74      374.15     33.71 o 
   6   7  11     4026.51     4785.56    226.01 o 
  -7   8  11      463.40      468.63     42.06 o 
  -5   8  11     1324.79     1305.77     45.63 o 
  -3   8  11      482.05      536.11    189.59 o 
  -1   8  11      947.48      924.44     74.63 o 
   1   8  11     2707.37     2774.53    123.51 o 
   3   8  11     1019.16      977.79     91.25 o 
   5   8  11        7.78       26.98    124.59 o 
   7   8  11     2783.64     3002.93    117.12 o 
  -8   9  11      135.78      162.18     55.98 o 
  -6   9  11     2449.25     2287.64    103.34 o 
  -4   9  11       44.15      140.79     47.42 o 
  -2   9  11    10355.94     9940.82    105.37 o 
   0   9  11       58.01       71.74     24.94 o 
   2   9  11     2882.47     2935.09     87.02 o 
   4   9  11      147.60      192.62     63.20 o 
   6   9  11      179.89      332.14    128.79 o 
   8   9  11       84.55      114.81    112.98 o 
  -9  10  11      363.59      548.28     94.30 o 
  -7  10  11     2932.89     2783.21    132.20 o 
  -5  10  11     3901.48     3603.09    108.95 o 
  -3  10  11     2735.01     2567.53    262.28 o 
  -1  10  11     6277.10     5843.25    129.66 o 
   1  10  11      546.68     1019.10    106.86 o 
   3  10  11     6637.07     6474.33    235.90 o 
   5  10  11     3223.70     3378.96    200.93 o 
   7  10  11     1523.66     2005.52    185.55 o 
   9  10  11     2380.24     2480.63    129.35 o 
 -10  11  11     1364.99     1562.98    195.90 o 
  -8  11  11      622.05      674.74     56.71 o 
  -6  11  11     2252.69     2222.45    117.31 o 
  -4  11  11      215.14      451.92    149.55 o 
  -2  11  11     4642.78     4324.36    155.41 o 
   0  11  11      699.36      801.55     72.15 o 
   2  11  11     2798.14     2523.28     79.49 o 
   4  11  11      625.92      690.95    119.86 o 
   6  11  11      845.72     1410.22    257.85 o 
   8  11  11      828.66      826.76    110.94 o 
  10  11  11     4023.95     3900.59     88.34 o 
 -11  12  11       86.89      206.47    169.71 o 
  -9  12  11      271.86      444.05    131.16 o 
  -7  12  11      284.09      439.36    109.57 o 
  -5  12  11      493.15      650.11    120.23 o 
  -3  12  11      352.15      400.16     56.82 o 
  -1  12  11       21.39      107.42     85.80 o 
   1  12  11      953.10      997.41     58.58 o 
   3  12  11      189.27      230.50    111.45 o 
   5  12  11      418.04      419.18     68.24 o 
   7  12  11       34.25      148.95    154.51 o 
   9  12  11       10.86       17.98    106.32 o 
  11  12  11        1.66       94.75    147.07 o 
 -12  13  11        1.83       83.98    377.07 o 
 -10  13  11     3710.18     3634.31    193.15 o 
  -8  13  11      232.31      352.92    232.23 o 
  -6  13  11     2932.63     2917.58    148.48 o 
  -4  13  11       25.64       72.76     79.61 o 
  -2  13  11     2412.77     2538.15    108.87 o 
   0  13  11      497.86      526.01     45.71 o 
   2  13  11     1178.99     1360.48    195.46 o 
   4  13  11       23.72       45.25    111.52 o 
   6  13  11     3686.28     3413.35    164.96 o 
   8  13  11      486.38      709.37    198.33 o 
  10  13  11     3610.98     3231.53     80.31 o 
  12  13  11       75.50      266.69    195.63 o 
 -13  14  11     1654.64     1995.34    530.74 o 
 -11  14  11     1147.83     1321.94    217.45 o 
  -9  14  11     1799.52     1863.14    136.10 o 
  -7  14  11     1346.96     1380.32    127.13 o 
  -5  14  11     4033.47     4023.83    242.78 o 
  -3  14  11     4831.66     4436.44    170.97 o 
  -1  14  11     4192.44     3764.47    327.65 o 
   1  14  11     3107.77     2949.49    108.91 o 
   3  14  11     2779.08     2983.55    214.61 o 
   5  14  11     4220.22     4068.43    177.43 o 
   7  14  11      979.68     1003.12    109.47 o 
   9  14  11        5.53       73.25     34.31 o 
  11  14  11     1084.06     1194.63    348.47 o 
  13  14  11      826.72      748.85    173.57 o 
 -12  15  11      143.89      161.60    104.50 o 
 -10  15  11     1359.31     1558.57    111.90 o 
  -8  15  11        2.54       80.19     34.30 o 
  -6  15  11      948.88     1252.06    228.24 o 
  -4  15  11       26.26       81.89    107.01 o 
  -2  15  11     1665.65     2022.11    128.23 o 
   0  15  11      185.93      229.68     56.02 o 
   2  15  11     2020.32     2053.85    158.43 o 
   4  15  11      376.02      470.70     75.85 o 
   6  15  11     1225.25     1613.96    223.36 o 
   8  15  11        0.72       61.92    137.82 o 
  10  15  11     2140.93     2856.10    441.59 o 
  12  15  11       50.86       29.98    108.07 o 
 -11  16  11       43.34      344.93     64.95 o 
  -9  16  11       20.48       63.22    123.67 o 
  -7  16  11        7.28      113.53     88.90 o 
  -5  16  11       10.04       63.02     98.27 o 
  -3  16  11       32.51       74.30    102.93 o 
  -1  16  11        2.48       65.66    193.26 o 
   1  16  11       65.36      141.48     68.56 o 
   3  16  11      619.35      738.52    127.82 o 
   5  16  11      521.67      631.91    129.60 o 
   7  16  11      434.97      599.08    300.83 o 
   9  16  11       10.29       92.05     90.50 o 
  11  16  11      299.60      342.05     54.34 o 
 -10  17  11      518.65      796.03    135.48 o 
  -8  17  11       79.30      237.41    173.78 o 
  -6  17  11     1268.32     1114.67     93.44 o 
  -4  17  11       18.00       69.39     91.46 o 
  -2  17  11     1775.47     1704.08    266.59 o 
   0  17  11       30.34       83.38     60.65 o 
   2  17  11      915.73      983.36    115.32 o 
   4  17  11      690.28      865.98    109.85 o 
   6  17  11     1477.04     1445.25    120.35 o 
   8  17  11      459.62      582.68    191.90 o 
  10  17  11     1069.49     1159.57    285.24 o 
  -9  18  11      934.34      932.59     49.66 o 
  -7  18  11      500.00      542.66    150.30 o 
  -5  18  11     1203.69     1619.72    198.13 o 
  -3  18  11     1848.95     1653.10     51.46 o 
  -1  18  11     1264.91     1115.70    313.08 o 
   1  18  11      745.56      806.32     66.01 o 
   3  18  11     1605.81     1437.70    255.20 o 
   5  18  11     1730.82     2150.85    232.65 o 
   7  18  11     1079.99     1129.28    148.93 o 
   9  18  11      555.05      724.32    300.25 o 
  -6  19  11      912.30      886.47     92.72 o 
  -4  19  11       57.88       61.45    238.93 o 
  -2  19  11     1410.42     1747.16    353.10 o 
   0  19  11      117.62      121.65     69.10 o 
   2  19  11      842.54      828.67     68.86 o 
   4  19  11       51.68      135.60    205.27 o 
   6  19  11     1301.45     1129.81    175.95 o 
  -1  20  11        0.03       97.99    343.56 o 
   1  20  11       46.01      146.29     93.63 o 
   0   0  12     1815.44     1730.68    329.36 o 
   1   1  12      424.35      447.13     70.79 o 
   0   2  12     5330.23     5108.42    104.26 o 
   2   2  12    15633.63    14628.46    514.30 o 
  -1   3  12     2564.44     2785.60    175.13 o 
   1   3  12      227.37      275.58    100.07 o 
   3   3  12     1522.92     1559.19    191.16 o 
  -2   4  12      372.49      463.18     42.40 o 
   0   4  12      851.23      937.37     30.87 o 
   2   4  12       61.48      284.53    112.19 o 
   4   4  12     1957.92     2084.34    235.95 o 
  -3   5  12      434.63      450.52     15.16 o 
  -1   5  12     3048.23     3124.10    244.98 o 
   1   5  12      705.92      720.09     56.46 o 
   3   5  12       57.38       73.66     57.37 o 
   5   5  12      629.60      685.12     41.68 o 
  -4   6  12     2912.85     3047.10    126.34 o 
  -2   6  12     8086.94     7869.06    148.91 o 
   0   6  12     5039.24     5046.85    104.57 o 
   2   6  12    15824.49    16554.14    491.83 o 
   4   6  12     1003.86     1204.28    156.56 o 
   6   6  12     8956.33     8144.30     76.18 o 
  -5   7  12     1951.19     2067.27    164.74 o 
  -3   7  12      161.19      314.72    167.60 o 
  -1   7  12      478.81      597.19    269.15 o 
   1   7  12        0.85       32.47    271.08 o 
   3   7  12       18.21       24.36     12.62 o 
   5   7  12      199.04      214.72     37.07 o 
   7   7  12       61.22      160.57    258.53 o 
  -6   8  12      938.88     1190.28     83.67 o 
  -4   8  12      568.55      579.41    186.50 o 
  -2   8  12     2309.28     2611.07    120.97 o 
   0   8  12      102.31      136.50    169.64 o 
   2   8  12     2725.10     3109.75    195.98 o 
   4   8  12      443.51      586.54    114.95 o 
   6   8  12     2494.11     2430.43    105.64 o 
   8   8  12      238.27      267.98    101.01 o 
  -7   9  12      378.58      410.74    161.06 o 
  -5   9  12      160.19      167.34     45.79 o 
  -3   9  12      816.72      785.79     82.80 o 
  -1   9  12      282.81      361.84    200.21 o 
   1   9  12      110.44      134.14    111.19 o 
   3   9  12       26.99       32.86     22.70 o 
   5   9  12        0.87       42.25     74.54 o 
   7   9  12      151.24      322.39    210.60 o 
   9   9  12      224.75      306.94     80.44 o 
  -8  10  12      918.23      972.66    148.29 o 
  -6  10  12     8387.21     7738.55    268.28 o 
  -4  10  12     1097.94     1403.27    116.18 o 
  -2  10  12    10907.44     9997.54    164.58 o 
   0  10  12     1936.56     2371.32    131.23 o 
   2  10  12    11551.47    10859.68    163.83 o 
   4  10  12     3099.46     2993.87    179.57 o 
   6  10  12     5874.73     5384.89    245.02 o 
   8  10  12     2024.72     2014.69    110.81 o 
  10  10  12     5558.14     5268.10    168.85 o 
  -9  11  12      952.95     1049.32    212.20 o 
  -7  11  12      232.24      299.50    120.45 o 
  -5  11  12      232.28      260.94     78.21 o 
  -3  11  12     1199.59     1193.30    169.13 o 
  -1  11  12      503.11      503.39     12.35 o 
   1  11  12      537.97      589.96     64.24 o 
   3  11  12      343.62      428.53     46.64 o 
   5  11  12      193.06      234.01     83.79 o 
   7  11  12       18.93       40.72     66.88 o 
   9  11  12        4.66       34.80    123.78 o 
  11  11  12      223.72      289.36    248.88 o 
 -10  12  12     1690.39     1945.44    161.76 o 
  -8  12  12       27.86       31.90     85.34 o 
  -6  12  12     1310.47     1503.47    176.91 o 
  -4  12  12     1050.77     1109.57    161.06 o 
  -2  12  12      237.19      229.62    101.80 o 
   0  12  12       48.18      116.21    119.32 o 
   2  12  12      938.73     1015.30    187.41 o 
   4  12  12      368.31      422.81    161.82 o 
   6  12  12      763.30      797.60    153.25 o 
   8  12  12       21.65      121.93     51.77 o 
  10  12  12     1284.35     1346.26    242.12 o 
  12  12  12      149.72      172.55    293.60 o 
 -11  13  12       85.95      192.67    217.48 o 
  -9  13  12        6.15       20.35     68.52 o 
  -7  13  12      342.06      478.18    177.10 o 
  -5  13  12       24.16       22.19     48.41 o 
  -3  13  12       88.42      121.15     46.36 o 
  -1  13  12      624.43      782.57    113.48 o 
   1  13  12      285.41      292.72     79.39 o 
   3  13  12        0.24       76.67     91.02 o 
   5  13  12       56.14       81.09     25.97 o 
   7  13  12      172.73      268.88     86.13 o 
   9  13  12      181.43      314.74    377.10 o 
  11  13  12        0.12       45.11    165.40 o 
  13  13  12       94.00      173.50     73.06 o 
 -12  14  12      292.13      342.46    256.07 o 
 -10  14  12     2554.03     2322.07    134.61 o 
  -8  14  12      350.91      328.52     92.55 o 
  -6  14  12     2855.63     2661.90    198.93 o 
  -4  14  12      905.81     1079.27    152.22 o 
  -2  14  12     4669.74     4575.12    128.77 o 
   0  14  12     1487.75     1380.44    160.38 o 
   2  14  12     7376.52     6733.24    157.43 o 
   4  14  12      454.39      440.13     86.52 o 
   6  14  12     5259.77     5011.98    258.11 o 
   8  14  12      413.71      429.56    202.48 o 
  10  14  12     3719.12     3347.99    243.71 o 
  12  14  12      740.07      745.46     64.66 o 
 -11  15  12       96.68      129.63     59.94 o 
  -9  15  12      136.05      201.41     76.33 o 
  -7  15  12        0.18       35.96     98.08 o 
  -5  15  12       36.48      105.46     78.90 o 
  -3  15  12      106.59      105.73    132.89 o 
  -1  15  12      143.27      204.81     98.88 o 
   1  15  12        0.07       12.86     34.10 o 
   3  15  12        3.75       52.96     76.55 o 
   5  15  12       94.96      231.77    132.45 o 
   7  15  12      172.95      232.15    204.28 o 
   9  15  12       24.30      101.40    120.99 o 
  11  15  12       24.88      164.75    151.80 o 
 -10  16  12      866.81      859.47     85.96 o 
  -8  16  12       84.46      138.26    262.92 o 
  -6  16  12      761.77      703.02     87.15 o 
  -4  16  12      168.03      267.79    235.52 o 
  -2  16  12      572.40      621.09    136.47 o 
   0  16  12        4.70      103.83    194.17 o 
   2  16  12     2865.13     2835.33    182.39 o 
   4  16  12       67.02      156.39     51.22 o 
   6  16  12     1028.40      991.75     92.98 o 
   8  16  12       62.01      106.86     79.49 o 
  10  16  12     1081.79      995.23    179.95 o 
  -7  17  12       54.99      144.13     84.47 o 
  -5  17  12      119.70      240.59    315.78 o 
  -3  17  12       16.17       84.05    100.13 o 
  -1  17  12       99.47      111.56    352.14 o 
   1  17  12       11.26       49.23    120.91 o 
   3  17  12       94.98      149.98     45.28 o 
   5  17  12       24.79       92.73    156.66 o 
   7  17  12        0.49        1.94     22.99 o 
  -6  18  12     2035.26     2227.63    174.85 o 
  -4  18  12      298.97      326.40    103.69 o 
  -2  18  12     2959.10     2691.02    253.93 o 
   0  18  12      658.11      590.64    140.27 o 
   2  18  12     2251.47     2045.43    142.88 o 
   4  18  12      183.59      401.20    221.87 o 
   6  18  12     1574.43     1826.31    191.68 o 
  -1  19  12       35.79       44.60    105.06 o 
   1  19  12        0.71        2.87     33.27 o 
   0   1  13     1807.37     1800.38    152.32 o 
  -1   2  13     5454.31     5520.23     85.34 o 
   1   2  13      891.61     1182.97    231.39 o 
  -2   3  13     2668.04     2561.50     67.31 o 
   0   3  13      131.13      129.14     35.77 o 
   2   3  13     2559.25     2456.48    129.14 o 
  -3   4  13      213.58      297.23     79.25 o 
  -1   4  13      803.08     1047.72    179.61 o 
   1   4  13     2681.73     2747.18    120.44 o 
   3   4  13      173.62      332.25    177.10 o 
  -4   5  13      229.35      318.70    253.01 o 
  -2   5  13      347.70      461.09     73.06 o 
   0   5  13       30.94       64.26     72.36 o 
   2   5  13     2636.27     2488.50     97.51 o 
   4   5  13      326.46      418.15    176.04 o 
  -5   6  13     5431.26     4951.67     99.61 o 
  -3   6  13     2577.62     2986.71    195.47 o 
  -1   6  13     5764.78     5713.64    142.35 o 
   1   6  13     1973.91     2014.98    103.35 o 
   3   6  13     6296.74     5772.10     75.88 o 
   5   6  13     5795.75     5983.11    219.19 o 
  -6   7  13     2136.56     2209.37    234.81 o 
  -4   7  13       89.75       99.11     14.27 o 
  -2   7  13     1173.16     1658.83    278.87 o 
   0   7  13       21.07      172.05    112.38 o 
   2   7  13     4177.02     4168.09    213.53 o 
   4   7  13        5.44      127.13     53.65 o 
   6   7  13     2301.37     2635.34    186.09 o 
  -7   8  13     1176.71     1176.18    151.43 o 
  -5   8  13      160.01      240.23    159.56 o 
  -3   8  13      509.46      576.14     54.64 o 
  -1   8  13        5.39       86.40     39.50 o 
   1   8  13        2.04      242.43    301.53 o 
   3   8  13       47.82      121.83     44.94 o 
   5   8  13     1004.14      942.34     55.77 o 
   7   8  13      215.18      215.47     68.92 o 
  -8   9  13       37.92       85.12     30.42 o 
  -6   9  13     2010.44     2138.19    222.66 o 
  -4   9  13      427.43      433.86    110.47 o 
  -2   9  13      842.67      761.34    137.00 o 
   0   9  13       62.10      210.99     78.15 o 
   2   9  13     5410.86     5298.37    177.82 o 
   4   9  13       63.04      206.42    154.30 o 
   6   9  13     3278.06     3257.58    107.48 o 
   8   9  13       26.41       68.61    254.45 o 
  -9  10  13      949.01      973.64    244.75 o 
  -7  10  13     1586.41     1462.28     39.39 o 
  -5  10  13     1501.35     1635.69    130.17 o 
  -3  10  13     4053.83     4184.63     90.63 o 
  -1  10  13        7.56       81.04     43.54 o 
   1  10  13     1019.19     1445.39    214.80 o 
   3  10  13     2566.89     2875.27    193.90 o 
   5  10  13     4279.94     4141.36    138.37 o 
   7  10  13     2134.11     1889.38    491.19 o 
   9  10  13     1462.35     1321.62     42.78 o 
 -10  11  13     2872.69     3295.32    374.45 o 
  -8  11  13      174.66      170.58    103.87 o 
  -6  11  13     3482.34     3259.07    161.46 o 
  -4  11  13       18.06       15.41     21.79 o 
  -2  11  13     1202.82     1382.29    108.78 o 
   0  11  13       51.87      128.38     30.85 o 
   2  11  13     3108.84     2819.55    166.66 o 
   4  11  13       46.36       62.60     47.25 o 
   6  11  13     2248.92     2244.76    259.00 o 
   8  11  13       23.37       53.84     40.37 o 
  10  11  13     1967.79     1836.47    169.00 o 
 -11  12  13      355.88      414.46    147.57 o 
  -9  12  13        4.00       36.46     67.77 o 
  -7  12  13      122.10      227.93     79.49 o 
  -5  12  13      153.85      239.77    134.85 o 
  -3  12  13      126.84      209.87     90.01 o 
  -1  12  13      225.51      230.03     38.88 o 
   1  12  13       33.13      140.96     91.77 o 
   3  12  13        2.51        9.25     46.79 o 
   5  12  13        9.10       49.43     73.71 o 
   7  12  13       71.62      151.93    151.28 o 
   9  12  13        1.72       70.24     54.10 o 
  11  12  13      147.48      171.86     46.41 o 
 -12  13  13       13.32       11.07    107.47 o 
 -10  13  13     1522.46     1731.14    312.22 o 
  -8  13  13       73.62      346.73    236.08 o 
  -6  13  13      737.26      713.56     93.38 o 
  -4  13  13        8.99      143.07     65.95 o 
  -2  13  13     1936.45     1747.29     40.65 o 
   0  13  13      255.01      346.85     85.01 o 
   2  13  13     5785.70     5652.76    144.24 o 
   4  13  13       99.85      151.61    101.18 o 
   6  13  13      921.17     1237.66    201.64 o 
   8  13  13      169.23      200.18     55.38 o 
  10  13  13     1220.02     1228.42    178.21 o 
  12  13  13       10.83       58.18    126.27 o 
 -11  14  13     1487.20     1364.01    390.59 o 
  -9  14  13      414.49      544.19    112.84 o 
  -7  14  13      848.26      914.60    157.17 o 
  -5  14  13     1500.27     1467.31    111.06 o 
  -3  14  13     1976.71     1759.37    104.52 o 
  -1  14  13      436.53      413.90     65.73 o 
   1  14  13      628.62      578.66     70.17 o 
   3  14  13     1052.35     1008.20     52.15 o 
   5  14  13     2075.35     2103.26    155.30 o 
   7  14  13      720.17      741.00    217.91 o 
   9  14  13     1413.47     1416.12    127.88 o 
  11  14  13      229.65      282.09    135.59 o 
 -10  15  13      727.19      728.08    153.69 o 
  -8  15  13       68.53      233.39    226.30 o 
  -6  15  13      527.41      507.21     59.10 o 
  -4  15  13      242.97      285.95    154.54 o 
  -2  15  13      702.28      671.88     86.38 o 
   0  15  13      229.92      293.62     31.23 o 
   2  15  13     1510.93     1454.64     35.16 o 
   4  15  13       38.23       51.61    119.84 o 
   6  15  13      955.25      998.21    230.98 o 
   8  15  13       11.80       45.44    152.34 o 
  10  15  13     1193.23     1319.83    309.50 o 
  -7  16  13      136.37      247.60    283.41 o 
  -5  16  13      161.15      312.56    160.75 o 
  -3  16  13      114.93      103.13     73.40 o 
  -1  16  13       13.91      116.48     55.88 o 
   1  16  13      479.71      508.78     91.45 o 
   3  16  13      290.85      286.33     74.88 o 
   5  16  13      141.12      213.86     91.55 o 
   7  16  13       10.01      111.87     93.23 o 
  -6  17  13      424.20      691.83    239.15 o 
  -4  17  13      171.42      265.70    217.42 o 
  -2  17  13     1172.34     1193.50    190.43 o 
   0  17  13       10.32      146.50     98.93 o 
   2  17  13     1481.92     1375.11     58.98 o 
   4  17  13       75.14       78.72    130.43 o 
   6  17  13      281.07      428.64    199.82 o 
  -1  18  13      663.60      729.39    118.30 o 
   1  18  13      543.03      603.75     39.45 o 
   1   1  14      290.94      331.02     36.86 o 
   0   2  14     4712.51     4587.65     72.07 o 
   2   2  14      139.00      171.87    174.59 o 
  -1   3  14      805.62     1283.71    328.97 o 
   1   3  14       92.07      272.30    112.60 o 
   3   3  14     1135.17     1456.25    175.45 o 
  -2   4  14      173.50      231.43     45.80 o 
   0   4  14      436.89      459.88     22.27 o 
   2   4  14     1315.09     1294.65     86.12 o 
   4   4  14      543.96      566.04    268.09 o 
  -3   5  14      874.53      992.55    225.57 o 
  -1   5  14     1335.05     1567.92    132.87 o 
   1   5  14      533.22      478.30    114.28 o 
   3   5  14     1420.78     2180.35    287.74 o 
   5   5  14     1410.10     1674.82    114.06 o 
  -4   6  14     1310.25     1372.18     81.04 o 
  -2   6  14      270.22      256.74     12.30 o 
   0   6  14     1992.06     2130.23    159.66 o 
   2   6  14       25.58       78.51    161.01 o 
   4   6  14     2838.81     2743.51    180.49 o 
   6   6  14       85.85      223.97    217.73 o 
  -5   7  14      153.96      300.04    110.60 o 
  -3   7  14     1257.00     1176.11    227.91 o 
  -1   7  14     1297.24     1234.66     95.22 o 
   1   7  14     2381.62     2649.22    240.27 o 
   3   7  14     2405.28     2640.49    133.07 o 
   5   7  14     3989.74     3854.61    191.76 o 
   7   7  14      864.42      914.94    136.05 o 
  -6   8  14     4045.34     3774.84     44.50 o 
  -4   8  14        0.70      110.37    302.43 o 
  -2   8  14     2373.73     2442.30    203.90 o 
   0   8  14      194.53      221.65    140.37 o 
   2   8  14     4963.70     5020.55    185.15 o 
   4   8  14       45.69      121.19    194.12 o 
   6   8  14     2895.51     2969.36    252.95 o 
   8   8  14       49.25       90.47    141.69 o 
  -7   9  14      856.33     1116.19    120.89 o 
  -5   9  14        5.50       76.97     53.85 o 
  -3   9  14      515.08      512.02     83.13 o 
  -1   9  14       22.89       35.52     24.41 o 
   1   9  14     1991.52     2087.77    193.23 o 
   3   9  14     1236.30     1414.41    128.41 o 
   5   9  14     2043.01     2222.01    140.09 o 
   7   9  14      397.62      505.56     47.66 o 
   9   9  14      576.41      517.64     40.65 o 
  -8  10  14     1373.18     1281.37     25.29 o 
  -6  10  14       90.28      185.55    316.49 o 
  -4  10  14     2141.79     2148.81    237.80 o 
  -2  10  14      755.28      808.25     73.41 o 
   0  10  14     1408.57     1425.75    102.36 o 
   2  10  14      143.52      172.19     89.87 o 
   4  10  14     2922.49     2774.47     61.47 o 
   6  10  14       59.10       58.16     35.97 o 
   8  10  14     2453.38     2508.53    273.91 o 
  10  10  14       92.53      137.72    161.82 o 
  -9  11  14      666.80      731.86    225.55 o 
  -7  11  14     1418.19     1414.64    188.72 o 
  -5  11  14      121.98      190.34    196.34 o 
  -3  11  14      455.82      498.94     55.31 o 
  -1  11  14       27.22       37.00     50.77 o 
   1  11  14      838.29      964.15    121.07 o 
   3  11  14      635.63      595.26     80.76 o 
   5  11  14      791.61      905.73    126.93 o 
   7  11  14      294.81      282.62     31.67 o 
   9  11  14     1966.25     1805.31    213.16 o 
  11  11  14     1110.00      958.39    160.16 o 
 -10  12  14      455.91      445.99    255.72 o 
  -8  12  14      114.89      145.24     17.52 o 
  -6  12  14      570.79      782.26    170.92 o 
  -4  12  14       33.86       54.57     58.65 o 
  -2  12  14     1693.15     1662.87     81.05 o 
   0  12  14      127.65      232.78     32.96 o 
   2  12  14     1687.93     1666.09     97.34 o 
   4  12  14        0.60       17.44     58.79 o 
   6  12  14     1711.02     1788.48    313.27 o 
   8  12  14       36.43       71.74     69.29 o 
  10  12  14     1122.18     1152.52    316.17 o 
  -9  13  14      866.87     1051.02    278.06 o 
  -7  13  14      384.98      579.61    207.88 o 
  -5  13  14      352.64      503.66    157.22 o 
  -3  13  14      766.74      739.66     71.05 o 
  -1  13  14      987.41      884.62      8.34 o 
   1  13  14     2305.14     2087.58    132.35 o 
   3  13  14      832.31      829.23    206.73 o 
   5  13  14      431.30      400.32     22.91 o 
   7  13  14       18.46       60.92    166.90 o 
   9  13  14      839.98      829.17    218.45 o 
  -8  14  14      535.76      604.08     43.05 o 
  -6  14  14      164.48      165.09    129.78 o 
  -4  14  14     1449.42     1365.30     68.36 o 
  -2  14  14       77.94      151.05    108.24 o 
   0  14  14      770.46      809.92    106.57 o 
   2  14  14      163.71      219.70    134.27 o 
   4  14  14     1164.17     1085.44     91.39 o 
   6  14  14       20.51       90.76    152.76 o 
   8  14  14      475.08      562.30    166.03 o 
  -7  15  14      203.38      457.35    240.50 o 
  -5  15  14      263.70      241.24     74.25 o 
  -3  15  14      354.37      327.26    229.50 o 
  -1  15  14      466.29      519.73    106.13 o 
   1  15  14     1131.12     1043.22    152.12 o 
   3  15  14      300.44      739.08    281.40 o 
   5  15  14      446.43      531.25    127.12 o 
   7  15  14      215.45      253.60     90.75 o 
  -4  16  14        3.10      132.87    182.89 o 
  -2  16  14     1142.73     1157.88     59.19 o 
   0  16  14      144.26      195.62     56.13 o 
   2  16  14      228.53      255.07    201.31 o 
   4  16  14        9.41       18.53     82.30 o 
   0   1  15     1686.84     1979.59    181.70 o 
  -1   2  15      110.97      180.42     59.22 o 
   1   2  15      328.14      322.84     59.16 o 
  -2   3  15      393.63      457.49    402.84 o 
   0   3  15     1021.12     1342.05    239.00 o 
   2   3  15      265.09      333.14    101.22 o 
  -3   4  15     1415.60     1515.81    105.72 o 
  -1   4  15     2029.83     1983.25    164.34 o 
   1   4  15     2168.17     2353.79    108.06 o 
   3   4  15     2041.37     1847.04     87.62 o 
  -4   5  15     2546.72     2903.38    158.25 o 
  -2   5  15       28.70       84.54    272.45 o 
   0   5  15     1942.62     2054.76    130.48 o 
   2   5  15      111.93      247.72    316.81 o 
   4   5  15     2690.55     2970.81    135.15 o 
  -5   6  15       61.66      137.41    117.81 o 
  -3   6  15      102.28      191.98    201.44 o 
  -1   6  15      184.33      165.28     34.93 o 
   1   6  15      418.96      413.89     89.60 o 
   3   6  15       10.43       69.31    319.35 o 
   5   6  15        1.67       94.71    290.37 o 
  -6   7  15      366.81      427.13     47.65 o 
  -4   7  15     1285.54     1228.30     36.76 o 
  -2   7  15      374.24      444.80     86.51 o 
   0   7  15     2240.56     2546.01    256.07 o 
   2   7  15        2.10       81.29     44.87 o 
   4   7  15     6064.08     6110.90    144.84 o 
   6   7  15       80.05      210.96    269.55 o 
  -7   8  15     2435.09     2282.17    110.82 o 
  -5   8  15      590.02      626.99    111.52 o 
  -3   8  15     1285.34     1095.94     96.91 o 
  -1   8  15      423.43      530.71    163.46 o 
   1   8  15     2552.84     2674.09    145.93 o 
   3   8  15     2431.86     2537.44    236.80 o 
   5   8  15     2412.68     2457.79    149.25 o 
   7   8  15     1371.63     1589.13    360.56 o 
  -8   9  15     1817.31     1718.20     87.32 o 
  -6   9  15      191.02      299.71     79.30 o 
  -4   9  15      992.15      964.30    103.50 o 
  -2   9  15      476.69      490.85    103.94 o 
   0   9  15     1277.04     1259.06     25.12 o 
   2   9  15       24.71      110.51     79.80 o 
   4   9  15     2094.55     1907.61     65.63 o 
   6   9  15      121.77      175.84    179.59 o 
   8   9  15      894.19      857.64    293.24 o 
  -9  10  15       14.00       45.51    158.64 o 
  -7  10  15       33.45       32.35     31.62 o 
  -5  10  15      315.88      328.95     36.32 o 
  -3  10  15        2.21       85.90     94.74 o 
  -1  10  15        4.26       11.03     47.25 o 
   1  10  15      167.18      260.92    224.22 o 
   3  10  15        2.66       79.68     84.94 o 
   5  10  15       44.07      118.72    137.05 o 
   7  10  15      177.30      236.53    113.81 o 
   9  10  15       76.86      106.10    113.55 o 
 -10  11  15       33.24       34.02    110.36 o 
  -8  11  15     1280.77     1261.28    198.87 o 
  -6  11  15       31.60       66.16     82.19 o 
  -4  11  15      420.84      415.08     73.18 o 
  -2  11  15      400.64      414.69    151.99 o 
   0  11  15      205.40      270.30    149.00 o 
   2  11  15       79.22      264.36    123.18 o 
   4  11  15      989.17      920.36     25.40 o 
   6  11  15       37.18       48.72     34.89 o 
   8  11  15     1279.15     1336.30    357.49 o 
  10  11  15       27.81      103.55    291.08 o 
  -9  12  15      822.64      720.58     19.05 o 
  -7  12  15      827.78     1073.35    264.67 o 
  -5  12  15      681.56      906.45    119.71 o 
  -3  12  15      628.03      602.63     53.01 o 
  -1  12  15      643.70      604.56    143.58 o 
   1  12  15      967.90     1072.37    165.46 o 
   3  12  15      387.89      362.03     21.46 o 
   5  12  15      488.55      516.20    147.21 o 
   7  12  15      106.70      230.33    181.75 o 
   9  12  15     1320.48     1165.26     93.33 o 
  -6  13  15      195.69      216.69    128.16 o 
  -4  13  15      893.77      774.19     67.51 o 
  -2  13  15       58.93      149.96    109.57 o 
   0  13  15     1002.66      923.34     26.18 o 
   2  13  15       84.19      117.37     42.18 o 
   4  13  15      512.72      562.66     76.97 o 
   6  13  15      247.78      258.42     34.86 o 
  -5  14  15        1.83       59.36     42.47 o 
  -3  14  15        4.36      202.16     98.00 o 
  -1  14  15       17.84       87.69     43.76 o 
   1  14  15      286.83      296.39    290.96 o 
   3  14  15       87.92       85.27    347.38 o 
   5  14  15       28.59       70.15    151.09 o 
  -2  15  15       56.99      119.86     44.55 o 
   0  15  15     1640.45     1507.38    199.15 o 
   2  15  15      436.99      452.16    151.10 o 
   0   0  16     4807.56     5213.12    622.18 o 
   1   1  16        1.14       65.53    133.87 o 
   0   2  16      725.31      742.65    239.95 o 
   2   2  16      540.89      679.03    273.74 o 
  -1   3  16        4.77      113.80    244.25 o 
   1   3  16        1.74       22.49    117.03 o 
   3   3  16      204.03      275.12    125.25 o 
  -2   4  16      467.15      533.19    149.52 o 
   0   4  16     5335.01     4902.54    126.42 o 
   2   4  16      112.06      236.72     66.62 o 
   4   4  16     5391.27     5237.81    158.17 o 
  -3   5  16       83.87      105.91    141.51 o 
  -1   5  16        7.54       20.61      8.99 o 
   1   5  16      192.49      158.73     33.36 o 
   3   5  16       17.58      170.91     90.95 o 
   5   5  16      115.35      236.67    303.70 o 
  -4   6  16      706.51      864.27    175.52 o 
  -2   6  16      539.32      682.33    128.49 o 
   0   6  16     1069.70      982.55     48.67 o 
   2   6  16      547.58      685.78    161.76 o 
   4   6  16      710.72      933.96    217.02 o 
   6   6  16     1185.44     1203.33    216.85 o 
  -5   7  16        6.64       29.41    103.52 o 
  -3   7  16      187.40      332.23    127.89 o 
  -1   7  16       22.03       36.52     21.28 o 
   1   7  16        8.84      126.99    177.62 o 
   3   7  16      237.23      250.34     21.90 o 
   5   7  16       17.65      108.65    126.60 o 
   7   7  16       27.25      102.40    128.39 o 
  -6   8  16       14.64      141.49    112.51 o 
  -4   8  16     3480.76     3301.90     83.09 o 
  -2   8  16      140.36      269.29    356.27 o 
   0   8  16     3003.62     2921.79    113.34 o 
   2   8  16      440.66      694.15    346.94 o 
   4   8  16     4152.58     3874.79     72.44 o 
   6   8  16      195.90      300.41    107.97 o 
   8   8  16     2742.86     2581.13    127.05 o 
  -7   9  16        0.40       53.04    225.06 o 
  -5   9  16        0.93       80.62    134.13 o 
  -3   9  16       83.89      157.65    186.47 o 
  -1   9  16        5.71       27.52    325.17 o 
   1   9  16       48.11       49.83     46.91 o 
   3   9  16       10.51       71.95    137.28 o 
   5   9  16       17.48       97.31    140.23 o 
   7   9  16       22.34      136.66    143.04 o 
   9   9  16        0.45       14.30    180.19 o 
  -8  10  16      506.70      553.94    204.19 o 
  -6  10  16      306.12      486.79    223.93 o 
  -4  10  16      289.92      356.84    146.80 o 
  -2  10  16       80.16      100.08     57.35 o 
   0  10  16      127.62      128.91     44.39 o 
   2  10  16       89.21      207.65    160.31 o 
   4  10  16      404.37      441.15     78.49 o 
   6  10  16      264.55      356.14     69.34 o 
   8  10  16      428.02      389.00     94.33 o 
  -7  11  16       11.10       32.84     48.43 o 
  -5  11  16       49.30       71.58    134.11 o 
  -3  11  16        3.26      165.44    156.50 o 
  -1  11  16       40.76      143.91    192.27 o 
   1  11  16        6.03       86.10    206.77 o 
   3  11  16        2.66       21.97     44.90 o 
   5  11  16       11.71       32.38     32.41 o 
   7  11  16        0.14      118.41    118.85 o 
  -6  12  16      969.00     1176.81    185.39 o 
  -4  12  16     2230.81     2106.25    202.09 o 
  -2  12  16     1211.03     1049.71     82.71 o 
   0  12  16     1552.82     1752.00    293.76 o 
   2  12  16      470.95      512.25     71.06 o 
   4  12  16     1260.07     1269.87     73.04 o 
   6  12  16       50.23       87.99    136.74 o 
  -3  13  16       12.33       80.56     73.08 o 
  -1  13  16        0.13       25.41     46.04 o 
   1  13  16       10.81       36.89     41.40 o 
   3  13  16        0.23       36.81     33.58 o 
   0   1  17     1368.12     1230.49     45.93 o 
  -1   2  17        4.00      155.62    222.53 o 
   1   2  17       16.17       13.77     73.83 o 
  -2   3  17        1.89       27.59    104.56 o 
   0   3  17     1678.12     1529.41    111.52 o 
   2   3  17       43.55       99.90    201.77 o 
  -3   4  17     1027.02      952.93     94.81 o 
  -1   4  17      667.48      649.92     80.72 o 
   1   4  17      584.79      792.74    232.04 o 
   3   4  17      895.42      873.48    145.25 o 
  -4   5  17     1170.87     1128.27     30.66 o 
  -2   5  17       29.06       80.66     83.71 o 
   0   5  17     1331.54     1220.30     53.01 o 
   2   5  17      128.94      165.66    168.82 o 
   4   5  17      949.82     1121.68    283.70 o 
  -5   6  17       72.01      189.24     91.08 o 
  -3   6  17        8.25       56.90     73.78 o 
  -1   6  17        9.07       67.90    150.77 o 
   1   6  17        5.29       54.92     87.78 o 
   3   6  17       47.92      133.68     57.34 o 
   5   6  17      415.16      605.18    216.18 o 
  -6   7  17       77.69      124.54    226.08 o 
  -4   7  17     1991.48     2068.92    274.91 o 
  -2   7  17        1.46      135.20    193.00 o 
   0   7  17      770.90      712.32    278.02 o 
   2   7  17       88.74       86.51     33.99 o 
   4   7  17      888.41      894.27     66.69 o 
   6   7  17       24.47      185.17     89.13 o 
  -7   8  17      405.36      462.98     90.35 o 
  -5   8  17      260.73      456.09    248.28 o 
  -3   8  17      684.12      664.29     78.26 o 
  -1   8  17      630.62      620.67     53.72 o 
   1   8  17      503.16      536.32     73.76 o 
   3   8  17      380.31      444.66     53.48 o 
   5   8  17      531.63      581.65    143.90 o 
   7   8  17      929.07      989.68    143.55 o 
  -6   9  17       98.45      170.52     73.85 o 
  -4   9  17      558.31      636.90    119.01 o 
  -2   9  17        2.18      151.20    125.88 o 
   0   9  17      341.79      313.17    145.66 o 
   2   9  17        9.63       59.05     76.41 o 
   4   9  17      651.55      628.10     89.52 o 
   6   9  17      133.12      130.49    114.58 o 
  -3  10  17        2.19       20.83     60.79 o 
  -1  10  17       84.47      175.27     96.25 o 
   1  10  17       84.62      122.11     78.86 o 
   3  10  17      152.42      175.40     39.85 o 
   0  11  17      186.66      538.25    314.46 o 
   1   1  18      975.87      967.68    355.10 o 
   0   2  18      970.87      997.05     34.38 o 
   2   2  18       12.26       18.21    137.65 o 
  -1   3  18      353.80      556.53    201.08 o 
   1   3  18      239.52      219.61     87.21 o 
   3   3  18      114.81      209.19    207.50 o 
  -2   4  18     1627.94     1530.72    152.10 o 
   0   4  18        1.36      124.87    128.72 o 
   2   4  18     1122.73     1064.34     59.40 o 
   4   4  18       46.70      229.24    131.73 o 
  -3   5  18      193.32      184.16     44.04 o 
  -1   5  18      286.11      447.54    181.48 o 
   1   5  18      174.99      160.20     39.36 o 
   3   5  18       72.53      218.89    129.24 o 
   5   5  18       21.26      101.64    193.52 o 
  -4   6  18      412.61      526.30    193.64 o 
  -2   6  18      116.76      198.80    300.27 o 
   0   6  18      119.13      257.89    130.61 o 
   2   6  18      100.91      232.34    276.33 o 
   4   6  18      877.09      829.34    119.60 o 
  -3   7  18      505.15      681.92    122.60 o 
  -1   7  18      290.53      324.56     51.50 o 
   1   7  18       75.21      102.40     53.14 o 
   3   7  18       29.23      133.15    316.61 o 
   0   8  18       75.36      129.73    155.72 o 
   0   1  19        2.62       30.60    123.27 o 
                                                 
